# Supplementary material for: Intra-patient stability of tumor mutational burden from tissue biopsies at different time points in advanced cancers
Source: Genome Med. 2021 Oct 12;13:159. doi: 10.1186/s13073-021-00979-8 (PMC8513181; doi:10.1186/s13073-021-00979-8)
Supplement: Supplementary file 2 — Additional file 2: Foundation Medicine and UCSD Cohort Characteristics. Table S1. Patterns of TMB difference based on time between biopsies in the Foundation Medicine cohort. Table S2. Patients with paired tissue biopsy samples in the UCSD cohort. Table S3. Patients with paired tissue biopsy samples in the Foundation Medicine cohort [file 13073_2021_979_MOESM2_ESM.xlsx]

## Sheet: Table S1 FM Cohort Summary
Table S1: Patterns of TMB difference based on time between biopsies in the Foundation Medicine cohort
Tumor type	Collection time difference (days)	Total #pairs	TMB difference (mutations/Mb)			P value (Wilcoxon)			P value (False discovery rate adjusted p value)
			Median	Min	Max	(366-1095) v.s. (<=365)	(>1095) v.s. (366-1095)	(>1095) v.s. (<=365)	(366-1095) v.s. (<=365)	(>1095) v.s. (366-1095)	(>1095) v.s. (<=365)
adenoid cystic carcinoma	<=365	11	0	-1.35979	4.34998
adenoid cystic carcinoma	366-1095	12	0.325398	-3.09978	2.50039
adenoid cystic carcinoma	>1095	6	-0.734696	-1.73999	2.60999
adrenal gland	<=365	4	0.434998	0	1.73999
adrenal gland	366-1095	8	1.87529	0	3.75058
anus	<=365	3	1.25019	-2.39079	1.25019
anus	366-1095	6	0.570297	0	7.50116
anus	>1095	1	-1.08919	-1.08919	-1.08919
appendix	<=365	4	0	-0.869996	0.869996
appendix	366-1095	6	1.30499	-6.08997	4.34998
biliary	<=365	7	0	-1.73999	2.50039
biliary	366-1095	4	1.06009	0.599397	1.52079
bladder	<=365	25	0	-27.5043	2.50039
bladder	366-1095	12	2.50039	-1.25019	5.32277
bladder	>1095	2	0.595997	-2.60999	3.80198
breast	<=365	235	0	-25.0039	26.9699	0.328939	0.00235824	3.7136e-05	0.555019	0.0127332	0.00033426
breast	366-1095	274	0.160999	-19.6879	28.7545	0.328939	0.00235824	3.7136e-05	0.555019	0.0127332	0.00033426
breast	>1095	124	1.14059	-7.06956	24.7847	0.328939	0.00235824	3.7136e-05	0.555019	0.0127332	0.00033426
cervix	<=365	15	0	-7.82996	2.60999
cervix	366-1095	11	-0.489798	-7.82996	2.66139
cervix	>1095	10	1.38549	-7.55936	7.50116
cholangiocarcinoma	<=365	12	0.625097	-2.60999	5.00078
cholangiocarcinoma	366-1095	15	1.25019	-3.80878	7.50116
cholangiocarcinoma	>1095	9	1.52079	-1.46939	6.08997
cns non-glioma	<=365	9	-0.869996	-4.34998	0.869996
cns non-glioma	366-1095	8	-0.679897	-2.71959	5.00078
cns non-glioma	>1095	7	0	-1.73999	2.60999
colorectal (crc)	<=365	172	0	-91.2641	35.0054	0.227874	1.1762e-05	1.76777e-08	0.439521	0.00015876	4.7736e-07
colorectal (crc)	366-1095	175	0	-8.75136	10.0016	0.227874	1.1762e-05	1.76777e-08	0.439521	0.00015876	4.7736e-07
colorectal (crc)	>1095	76	1.52079	-5.21997	16.9033	0.227874	1.1762e-05	1.76777e-08	0.439521	0.00015876	4.7736e-07
endometrial	<=365	30	0.325398	-19.5783	367.557	0.450538	0.729324	0.747332	0.715561	0.85022	0.85022
endometrial	366-1095	32	1.14059	-5.21997	22.3871	0.450538	0.729324	0.747332	0.715561	0.85022	0.85022
endometrial	>1095	25	0.760396	-23.7537	44.5104	0.450538	0.729324	0.747332	0.715561	0.85022	0.85022
esophagus	<=365	64	0	-5.81937	4.34998	0.625694	0.0711651	0.0716734	0.85022	0.227283	0.227283
esophagus	366-1095	43	0	-12.5019	8.64176	0.625694	0.0711651	0.0716734	0.85022	0.227283	0.227283
esophagus	>1095	9	1.73999	-1.73999	21.7945	0.625694	0.0711651	0.0716734	0.85022	0.227283	0.227283
fallopian tube	<=365	2	-0.869996	-1.73999	0
fallopian tube	366-1095	7	0.869996	-1.19879	5.21997
fallopian tube	>1095	1	0	0	0
female genital	<=365	1	3.47998	3.47998	3.47998
female genital	366-1095	2	0.625097	-1.35979	2.60999
female genital	>1095	2	-0.924795	-1.25019	-0.599397
germ cell	<=365	9	0.869996	-3.47998	2.60999
germ cell	>1095	1	0.869996	0.869996	0.869996
glioma	<=365	85	0	-90.4796	100.016	0.00116491	0.084179	0.829905	0.00786314	0.227283	0.861825
glioma	366-1095	101	1.49509	-6.19957	308.848	0.00116491	0.084179	0.829905	0.00786314	0.227283	0.861825
glioma	>1095	32	0.869996	-64.9035	127.889	0.00116491	0.084179	0.829905	0.00786314	0.227283	0.861825
head and neck	<=365	17	0.869996	-7.82996	5.65157
head and neck	366-1095	16	-0.544597	-6.20637	7.50116
head and neck	>1095	6	0.869996	-2.50039	2.50039
kidney	<=365	18	0.869996	-0.869996	30.0047
kidney	366-1095	6	0.869996	0	2.50039
kidney	>1095	3	0.869996	0	0.869996
liver	<=365	5	0	-0.869996	3.75058
liver	366-1095	9	0	-3.75058	3.75058
liver	>1095	2	2.20069	1.90099	2.50039
lung non-small cell lung carcinoma (nsclc)	<=365	203	0	-31.3198	12.5019	0.166357	0.757274	0.75055	0.374303	0.85022	0.85022
lung non-small cell lung carcinoma (nsclc)	366-1095	170	0.160999	-24.0379	21.3047	0.166357	0.757274	0.75055	0.374303	0.85022	0.85022
lung non-small cell lung carcinoma (nsclc)	>1095	50	0	-6.63797	20.0099	0.166357	0.757274	0.75055	0.374303	0.85022	0.85022
melanoma	<=365	50	0	-8.97736	7.50116	0.69382	0.180375	0.16016	0.85022	0.374626	0.374303
melanoma	366-1095	30	0	-13.9025	4.34998	0.69382	0.180375	0.16016	0.85022	0.374626	0.374303
melanoma	>1095	7	-1.25019	-17.3999	1.19199	0.69382	0.180375	0.16016	0.85022	0.374626	0.374303
mesothelioma	<=365	2	-0.434998	-0.869996	0
mesothelioma	366-1095	4	0.190099	-2.22979	0.869996
mesothelioma	>1095	2	3.47998	3.47998	3.47998
ovary	<=365	83	0	-2.71959	7.66216	0.273079	0.0781353	0.00872841	0.491542	0.227283	0.0392778
ovary	366-1095	97	0	-7.50116	7.82996	0.273079	0.0781353	0.00872841	0.491542	0.227283	0.0392778
ovary	>1095	69	0.979595	-5.32957	5.76117	0.273079	0.0781353	0.00872841	0.491542	0.227283	0.0392778
pancreas	<=365	27	0	-2.71959	6.25097
pancreas	366-1095	16	0.869996	-1.35979	3.47998
pancreas	>1095	6	0.190099	-3.58958	1.73999
peritoneum	<=365	1	1.25019	1.25019	1.25019
peritoneum	366-1095	4	0.190099	-1.73999	2.60999
prostate	<=365	30	0	-2.60999	2.50039	0.787241	0.981772	0.6537	0.85022	0.981772	0.85022
prostate	366-1095	30	0	-7.44976	16.5299	0.787241	0.981772	0.6537	0.85022	0.981772	0.85022
prostate	>1095	29	0	-2.82919	4.34998	0.787241	0.981772	0.6537	0.85022	0.981772	0.85022
salivary gland	<=365	12	0	-19.2185	1.73999
salivary gland	366-1095	9	-1.35979	-2.60999	1.41119
salivary gland	>1095	5	0	-5.21997	4.13078
skin	366-1095	5	0.869996	-5.21997	17.4475
skin	>1095	3	-1.73999	-1.84959	10.4399
small intestine	<=365	1	0	0	0
small intestine	366-1095	7	-1.73999	-5.21997	1.14059
small intestine	>1095	1	-1.08919	-1.08919	-1.08919
stomach	<=365	28	0.869996	-49.5898	8.75136
stomach	366-1095	12	1.14059	-2.60999	3.91158
stomach	>1095	2	2.88059	0.541197	5.21997
testis	<=365	1	0	0	0
testis	366-1095	1	2.60999	2.60999	2.60999
thymus	366-1095	1	-1.73999	-1.73999	-1.73999
thymus	>1095	1	2.88059	2.88059	2.88059
thyroid	<=365	10	0	-2.22979	4.45958
thyroid	366-1095	4	0.570297	-0.380198	6.08997
thyroid	>1095	5	0.869996	0.380198	17.5027
unknown primary carcinoma (cup)	<=365	28	0	-3.47998	6.90177
unknown primary carcinoma (cup)	366-1095	8	0.515497	-0.869996	8.69996
unknown primary carcinoma (cup)	>1095	1	0.869996	0.869996	0.869996
unknown primary underspecified	<=365	2	1.25019	0	2.50039
urinary	<=365	2	-0.979595	-1.95919	0
urinary	366-1095	2	2.93539	0.869996	5.00078
uterus	<=365	7	0	-3.75058	1.73999
uterus	366-1095	11	0	-2.44899	2.60999
uterus	>1095	2	0.625097	0	1.25019
		2872

## Sheet: Table S2 UCSD Cohort Info
Table S2: Patients with paired tissue biopsy samples in the UCSD cohort
Patient	Diagnosis	Sex	Ovarian	Colorectal	Breast	Glioma	Immunotherapy between biopsy?	TMB_1	TMB_1_Specimen-Site	Final_TMB	Final_TMB_Specimen-Site	TMB_date_diff
1	Multifocal minimally invasive lung adenocarcinoma, lepidic type	male	no	no	no	no	no	4.34998	Lung	4.34998	Lung	366
2	Colon adenocarcinoma	female	no	yes	no	no	no	1.73999	Adrenal Gland	1.73999	Retroperitoneum	574
3	myelodysplastic syndrome	female	no	no	no	no	no	0.80746	Bone Marrow	0	Bone Marrow	199
4	Basal cell carcinoma, metastatic to lung	female	no	no	no	no	yes	81.6425	Skin	86.9996	Lung	2434
5	Metastatic unknown nerve tumor positive for EMA, CK18, CK7 (focal) and Pancytokeratin, negative for TTF1,BRST2, Calcitonin, Thyroglobulin, ER and PR.	female	no	no	no	no	no	4.8025	Brain	4.8025	Head and Neck	873
6	metastatic pancreatic adenocarcinoma, primarily foamy cell variant (S17-21581).	male	no	no	no	no	no	2.60999	Pancreas	1.25019	Lung	274
7	Prostate adenocarcinoma	male	no	no	no	no	no	0.869996	Lung	3.47998	Lung	2017
8	poorly-differentiated pancreatic neuroendocrine carcinoma	male	no	no	no	no	no	5.21997	Pancreas	2.60999	Duodenum	166
9	marginal zone B-cell lymphoma	male	no	no	no	no	no	0.80746	Blood	1.61492	Bone Marrow	981
10	prostate adenocarcinoma, acinar type, G3+4	male	no	no	no	no	no	0.869996	Prostate	1.73999	Urethra	991
11	myelodysplastic syndrome with excess blasts 1 (MDS-EB1)	male	no	no	no	no	no	0	Blood	0	Bone Marrow	193
12	Colon adenocarcinoma, metastatic to lung	male	no	yes	no	no	yes	2.60999	Lung	0.869996	Lung	378
13	esophageal squameous cell carcinoma with lung metastases, PD-L1 positive	female	no	no	no	no	yes	5.00078	Esophagus	3.75058	Abdomen	134
14	recurrent dedifferentiated liposarcoma, metastatic to liver	male	no	no	no	no	no	4.84476	Soft Tissue	2.42238	Diaphragm	741
15	Lung adenocarcinoma (from 2014)	female	no	no	no	no	no	1.73999	Lung	2.50039	Colon	1542
16	Ph-negative B-ALL, CD10+, CD19+, cCd22+, CD22+, CD34+ (bright), CD38, CD45-, CD56 variable, HLA-DR+, TdT+ (positive for CD10 (bright), CD19, cCD22, CD22, CD34 (bright), CD38, CD45(negative/ dim), CD56(variable), HLA-DR and TdT.)	male	no	no	no	no	no	0.968624	Bone Marrow	0	Bone Marrow	1249
17	High grade serous carcinoma of the fallopian tube, pT3cN1, involving uterus and right ovary	female	yes	no	no	no	no	7.20375	Omentum	5.21997	Pleural Fluid	1239
18	Recurrent B-lymphoblastic leukemia involving hypercellular marrow with markedly reduced trilineage hematopoiesis, Ph-, CD15+, CD19+, CD20+ (very dim, partial), CD22+, cCD22+, CD38+, CD45+, cCD79a+ (dim), HLA-DR+, and TdT+; CD2-, CD3-, cCD3-, CD5-, CD7-, CD10-, CD33-, CD34-.	male	no	no	no	no	no	0	Bone Marrow	4.0373	Bone Marrow	696
19	Metastatic low grade mucinous adenocarcinoma	male	no	no	no	no	no	4.34998	Peritoneum	4.34998	Colon	112
20	BRAF V600E Erdheim Chester Disease , JAK2 V617F positive primary myelofibrosis	male	no	no	no	no	no	0.869996	Soft Tissue	0.80746	Blood	1050
21	Metastatic choroidal melanoma, HMB45+, CD45-, focally positive for S100	male	no	no	no	no	yes	3.47998	Liver	2.60999	Liver	390
22	Metastatic serous adenocarcinoma.	female	yes	no	no	no	yes	1.20062	Omentum	0.869996	Peritoneal Fluid	654
23	Metastatic choroid melanoma (metastatic to brain)	male	no	no	yes	no	yes	10.4399	Small Intestine	12.1799	Brain	427
24	Lung adenocarcionoma	female	no	no	no	no	no	0.869996	Lung	1.73999	Lung	667
25	metastatic poorly differentiated gastric adenocarcinoma	female	no	no	no	no	yes	5.21997	Stomach	6.95997	Peritoneal Fluid	373
26	Invasive moderately differentiated skin squameous cell carcinoma	male	no	no	no	no	yes	3.47998	Soft Tissue	4.34998	Mouth	209
27	High grade invasive ductal carcinoma, ER negative, PR negative, HER2 amplification negative	female	no	no	yes	no	no	3.60187	Breast	3.60187	Lymph Node	176
28	Focal dedifferentiated liposarcoma arising in the background of atypical lipomatous tumor/well differentiated liposarcoma with MDM2 amplification	male	no	no	no	no	no	0	Soft Tissue	1.25019	Abdomen	63
29	Metastatic adenocarcinoma involving bone ER negative, PR negative, and Her2-neu negative	female	no	no	no	no	no	1.86195	Breast	0	Bone	2236
30	Poorly differentiated pancreatic adenocarcinoma, consistent with ypT3N1	male	no	no	no	no	no	0	Pancreas	1.25019	Pancreas	2303
31	Metastatic breast ductal carcinoma, ER positive, PR positive, HER-2 positive	female	no	no	yes	no	no	8.40437	Brain	6.95997	Soft Tissue	1344
32	Metastatic colon adenocarcinoma	female	no	yes	no	no	no	4.34998	Colon	3.75058	Pelvis	446
33	Esophageal adenocarcinoma (HER2 amplification negative) metastatic to liver	male	no	no	no	no	no	0	Gastro-esophageal junction	2.60999	Liver	895
34	Chordoma and thyroid adenomatoid nodule; different sites tested, no drugs	female	no	no	no	no	no	4.34998	Head and Neck	2.60999	Head and Neck	1788
35	Invasive moderately differentiated adenocarcinoma (primary is not lung or lower GI tract)	male	no	no	no	no	yes	8.69996	Skin	3.47998	Rectum	52
36	Non-small cell lung squameous adenocarcinoma	female	no	no	no	no	yes	1.73999	Lung	3.47998	Lung	570
37	Residual/recurrent plasma cell myeloma in a hypercellular marrow, Poorly differentiated carcinoma with neuroendocrine differentiation in liver with unknown primary; multiple test sites	female	no	no	no	no	no	0	Bone Marrow	2.60999	Liver	991
38	Metastatic high grade ovarian (?) carcinoma with neuroendocrine differentiation. Possibilities of metastasis from other sites such as upper GI tract/ pancreas can not be excluded entirely	female	yes	no	no	no	no	0.869996	Diaphragm	0.869996	Liver	125
39	Colon adenoma (benign)	female	no	yes	no	no	no	0	Abdomen	3.47998	Kidney	544
40	Poorly-differentiated breast carcinoma, metastatic to lung (HER2 positive, ER negative, PR negative)	female	no	no	yes	no	no	6.95997	Breast	9.56995	Lymph Node	567
41	Breast carcinoma metastatic to liver (ER positive, PR positive, HER2 equivocal)	female	no	no	yes	no	no	6.00312	Liver	2.60999	Liver	2954
42	Brain Carcinoma	female	no	no	no	no	yes	5.21997	Brain	7.82996	Lymph Node	85
43	Lung adenocarcinoma, metastatic to bone	female	no	no	no	no	no	1.73999	Bone	0	Lung	674
44	Invasive, metastatic poorly differentiated squamous cell carcinoma, pT1, unknown origin	female	no	no	no	no	yes	1.73999	Anus	38.2798	Lung	107
45	Metastatic poorly differentiated signet ring cell carcinoma; no drugs	male	no	no	no	no	no	0.869996	Small Intestine	0.869996	Omentum	266
46	No pathology file?	male	no	no	no	no	yes	1.73999	Lung	3.47998	Adrenal Gland	692
47	Invasive malignant melanoma; no drugs	male	no	no	no	no	no	3.75058	Nasal Cavity	2.50039	Soft Tissue	66
48	Extensive squamous cell carcinoma in situ	male	no	no	no	no	yes	98.3095	Liver	44.3698	Skin	334
49	Metastatic signet ring adenocarcinoma of appendix with mucinous features, pT4bN2M1b.	male	no	no	no	no	no	12.9194	Skin	5.00078	Colon	1622
50	relapsed refractory IgG kappa Multiple Myeloma	male	no	no	no	no	no	11.6235	Bone Marrow	7.26714	Bone Marrow	564
51	Moderately differentiated colorectal adenocarcinoma; MLH1 Positive,MSH2 Positive, MSH6 Positive, PMS2 Positive	male	no	yes	no	no	no	1.73999	Colon	4.34998	Liver	603
52	poorly differentiated stomach adenocarcinoma that extends to the serosal surface.	male	no	no	no	no	no	14.7899	Stomach	44.3698	Stomach	63
53	High grade fibrosarcoma	male	no	no	no	no	no	4.0373	Head and Neck	4.0373	Mediastinum	633
54	metastatic colorectal adenocarcinoma	male	no	yes	no	no	no	2.40125	Abdomen	2.50039	Lymph Node	1733
55	GIST with liver metastases from 2007 (no drugs?)	male	no	no	no	no	no	4.0373	Stomach	4.0373	Liver	1264
56	Moderately differentiated colorectal adenocarcinoma, metastatic to lung	male	no	yes	no	no	no	1.73999	Colon	3.47998	Chest Wall	2011
57	Metastatic endometrioid carcinoma.	female	no	no	no	no	no	15.6081	Uterus	38.2798	Lymph Node	794
58	Poorly differentiated lung adenocarcinoma	female	no	no	no	no	no	6.08997	Lymph Node	3.47998	Lung	330
59	Lung adenocarcinoma (no drugs)	female	no	no	no	no	no	15.6081	Lung	8.69996	Lung	378
60	small lymphocytic lymphoma (SLL) with plasmacytic differentiation	female	no	no	no	no	no	3.8745	Blood	4.0373	Blood	1476
61	soft tissue myoepithelial tumor	female	no	no	no	no	yes	0	Pelvis	0	Abdomen	214
62	poorly differentiated ovarian cancer, metastatic to liver	female	yes	no	no	no	no	4.34998	Pelvis	1.25019	Liver	570
63	metastatic poorly differentiated (insular) thyroid carcinoma	female	no	no	no	no	yes	4.34998	Thyroid Gland	3.47998	Spine	1096
64	Moderately differentiated colorectal adenocarcinoma, metastatic to liver	female	no	yes	no	no	yes	2.60999	Colon	1.73999	Lung	946
65	metastatic renal carcinoma with clear cell and papillary features	male	no	no	no	no	yes	1.20062	Pleura	0.869996	Omentum	498
66	liver neuroendocrine tumor	female	no	no	no	no	no	3.47998	Gallbladder	1.73999	Liver	4520
67	Appendix cancer with infiltrating poorly differentiated tumor cells with signet ring and mucinous features which traverses the appendiceal wall and serosa into the periappendiceal fat.	female	no	no	no	no	yes	0.869996	Appendix	1.73999	Colon	182
68	High grade serous ovarian carcinoma	female	yes	no	no	no	no	5.21997	Vagina	4.34998	Appendix	416
69	persistent myelofibrosis (no drugs but pathology report says on ruxolitinib)	female	no	no	no	no	no	0.80746	Blood	0.80746	Blood	427
70	metastatic low grade neuroendocrine carcinoma of unknown primary (CK7 positive, SOX10 negative; no drugs)	female	no	no	no	no	no	32.505	Soft Tissue	1.25019	Head and Neck	209
71	peripheral T-cell lymphoma, recurrent	female	no	no	no	no	no	0.80746	Lymph Node	1.61492	Blood	180
72	Dyserythropoiesis and dysmegakaryopoiesis in a mild hypercellular marrow, consistent with residual myelodysplastic disease; has 5q deletion	male	no	no	no	no	no	0.80746	Bone Marrow	1.61492	Bone Marrow	623
73	metastatic urethral squameous cell carcinoma?	male	no	no	no	no	yes	6.95997	Soft Tissue	16.2525	Skin	1392
74	Moderately differentiated colonic adenocarcinoma involving small bowel serosa and extending into mucosa.	female	no	yes	no	no	no	5.21997	Soft Tissue	6.08997	Colon	230
75	multiple myeloma	male	no	no	no	no	yes	0	Bone Marrow	4.0373	Bone Marrow	1177
76	Metastatic poorly differentiated breast carcinoma, PD-L1 negative, PD1 negative, triple negative	female	no	no	yes	no	yes	4.8025	Breast	1.73999	Lung	1323
77	metastatic breast adenocarcinoma, ER positive, HER2 negative, PR negative	female	no	no	yes	no	no	1.20062	Skin	5.21997	Skin	630
78	Residual moderately differentiated esophageal adenocarcinoma	male	no	no	no	no	no	7.82996	Esophagus	8.69996	Esophagus	476
79	Pancreatic adenocarcinoma, metastatic to lung	female	no	no	no	no	yes	2.60999	Lung	5.21997	Pleural Fluid	853
80	T-cell lymphoma?	male	no	no	no	no	no	0.80746	Duodenum	1.61492	Duodenum	315
81	Moderately differentiated adenocarcinoma.	male	no	no	no	no	yes	15.6599	Lung	11.2517	Lung	664
82	lung adenocarcinoma (NSCLC?)	female	no	no	no	no	yes	1.73999	Lung	6.08997	Lung	746
83	breast cancer metastatic to liver, ER positive, HER2 negative, PR positive	female	no	no	yes	no	no	2.40125	Liver	0.869996	Liver	987
84	Invasive colorectal adenocarcinoma, metastatic to liver	male	no	no	no	no	no	9.30976	Small Intestine	9.60499	Liver	583
85	Metastases in liver and bone, unknown origin?	female	no	no	no	no	no	1.73999	Small Intestine	1.73999	Lymph Node	1059
86	T-lymphoblastic leukemia/lymphoma	male	no	no	no	no	no	4.0373	Mediastinum	2.42238	Pleural Fluid	140
87	low grade mixed oligoastrocytoma (favored) or a dysembryoplastic neuroepithelial tumor (DNT). (no drugs)	female	no	no	no	no	no	1.73999	Brain	0.869996	Brain	628
88	Moderately differentiated colorectal adenocarcinoma, metastatic to liver	male	no	yes	no	no	yes	57.5089	Liver	66.2603	Liver	304
89	Metastatic breast carcinoma, ER positive, PR positive, HER2 negative	female	no	no	yes	no	no	2.60999	Ovary	4.34998	Liver	1012
90	Spindled melanoma	male	no	no	no	no	yes	70.0109	Soft Tissue	71.261	Skin	19
91	squamous cell carcinoma	male	no	no	no	no	yes	46.8243	Skin	61.7697	Skin	449
92	invasive poorly differentiated squamous cell carcinoma of the esophagus	male	no	no	no	no	yes	4.34998	Soft Tissue	6.08997	Esophagus	1338
93	Acute lymphocytic leukemia	male	no	no	no	no	no	1.61492	Bone Marrow	2.42238	Bone Marrow	351
94	Metastatic adenocarcinoma of the prostate, Gleason score 4+5=9	male	no	no	no	no	no	2.50039	Prostate	6.25097	Lymph Node	1367
95	pre B cell Acute lynphocytic leukemina	male	no	no	no	no	no	0.80746	Other	0.80746	Bone Marrow	137
96	Recurrent colorectal adenocarcinoma, metastatic, MLH1 positive, PLH2 positive, PSH6 focal positive, PMS2 positive	male	no	no	no	no	yes	2.40125	Colon	1.73999	Pelvis	209
97	acute myelogenous leukemia, recurrent	male	no	no	no	no	no	1.61492	Blood	2.42238	Bone Marrow	743
98	Lung adenocarcinoma, metastatic to brain	female	no	no	no	no	no	3.47998	Lung	0	Pleural Fluid	175
99	Metastatic colorectal adenocarcinoma (no drugs)	male	no	yes	no	no	no	5.58585	Not Provided	3.60187	Peritoneum	226
100	Rectal adenocarcinoma with mucinous features	male	no	yes	no	no	no	4.34998	Rectum	2.60999	Peritoneum	693
101	metastatic lung adenocarcinoma	male	no	no	no	no	yes	1.73999	Lymph Node	4.34998	Pleural Fluid	162
102	stage IV lung adenocarcinoma, metastatic to lung and brain	female	no	no	no	no	no	3.60187	Not Provided	10.0016	Liver	2183
103	Metastatic breast carcinoma, ER negative, PR negative, HER2 Positive	female	no	no	yes	no	no	0	Brain	4.34998	Skin	784
104	recurrent/metastatic moderately differentiated colorectal adenocarcinoma with extensive lymphovascular and perineural invasion	female	no	yes	no	no	yes	8.69996	Abdominal wall	6.95997	Small Intestine	544
105	High grade mucinous peritoneal carcinomatosis (no drugs)	male	no	no	no	no	no	6.00312	Colon	7.82996	Liver	640
106	Liver adenocarcinoma, probably unknown primary (no drugs)	male	no	no	no	no	no	0.869996	Lung	0	Liver	528
107	Thymoma	male	no	no	no	no	no	0	Lung	0	Pleura	809
108	Malignant sarcomatoid neoplasm	female	no	no	no	no	yes	19.21	Lung	1.73999	Lymph Node	1173
109	lung adenocarcinoma	male	no	no	no	no	no	1.73999	Lung	2.60999	Lung	1001
110	oligodendroglioma	female	no	no	no	yes	no	4.8025	Brain	2.40125	Brain	3
111	metastatic poorly differentiated breast carcinoma	female	no	no	yes	no	no	4.8025	Breast	2.40125	Soft Tissue	200
112	residual chronic myelogenous leukemia	male	no	no	no	no	no	1.93725	Bone Marrow	5.65222	Bone Marrow	643
113	Metastatic moderately differentiated mucinous (colorectal) adenocarcinoma, PD-1 negative	male	no	yes	no	no	yes	7.20375	Colon	5.21997	Omentum	406
114	Poorly-differentiated gastric (?) adenocarcinoma, diffuse-type, metastatic	female	no	no	no	no	no	2.40125	Stomach	4.34998	Abdominal wall	525
115	Recurrent moderately to poorly differentiated esophageal (?) adenocarcinoma, HER2/neu negative, PD-L1 low positive	male	no	no	no	no	yes	4.34998	Gastro-esophageal junction	3.47998	Bladder	250
116	Low grade mucinous adenocarcinoma in a background of enterocutaneous junction, consistent with ostomy	male	no	no	no	no	no	0	Omentum	2.60999	Soft Tissue	457
117	metastatic lung adenocarcinoma with focal squamous differentiation	female	no	no	no	no	no	2.60999	Lung	2.60999	Bone	397
118	Metastatic poorly-differentiated colon adenocarcinoma.	female	no	yes	no	no	no	7.50116	Colon	6.25097	Lymph Node	1727
119	Moderately differentiated breast adenocarcinoma, metastatic to liver, ER positive, PR positive, HER2 negative	female	no	no	yes	no	no	2.40125	Breast	3.47998	Liver	1195
120	metastatic thyroid carcinoma (no drugs)	male	no	no	no	no	no	0	Thyroid Gland	0	Skin	1597
121	metastatic colorectal adenocarcinoma	male	no	yes	no	no	no	7.82996	Liver	14.7899	Liver	585
122	metastatic high grade serous carcinoma of fallopian origin (recurrent)	female	yes	no	no	no	yes	3.47998	Lymph Node	7.50116	Lymph Node	2636
123	gastrointestinal stromal tumor, epithelioid, low-grade, pT2 (no drugs)	female	no	no	no	no	no	0.80746	Stomach	0	Stomach	275
124	High grade mucinous carcinoma peritonei + appendix (no drugs; FM reports for appendix and colon is OK?)	male	no	no	no	no	no	0	Small Intestine	0	Abdomen	1009
125	Metastatic moderately differentiated colorectal adenocarcinoma, involving omental adipose	male	no	yes	no	no	no	1.73999	Small Intestine	1.73999	Soft Tissue	327
126	poorly differentiated gastrointestinal carcinoma with very focal neuroendocrine differentiation	male	no	no	no	no	no	5.21997	Gastro-esophageal junction	6.08997	Gastro-esophageal junction	55
127	Moderately to poorly differentiated adenocarcinoma focally undermining colonic mucosa	female	no	yes	no	no	no	2.60999	Soft Tissue	0.869996	Colon	1414
128	breast cancer metastatic to liver, ER positive, HER2 negative, PR negative	female	no	no	yes	no	yes	3.60187	Liver	21.7499	Liver	850
129	Philadelphia chromosome positive acute lymphoblastic leukemia	male	no	no	no	no	no	1.61492	Blood	0	Bone Marrow	668
130	Metastatic multifocal colon adenocarcinoma (liver biopsy from 1/22/2016 is metastases, no data on pelvis biopsy from 7/15/2014)	female	no	yes	no	no	no	6.95997	Pelvis	6.08997	Liver	556
131	colon adenocarcinoma, metastatic to brain and liver	female	no	yes	no	no	no	0	Colon	8.75136	Brain	1407
132	NSCLC (Adenocarcinoma, moderately differentiated)	female	no	no	no	no	no	2.60999	Lung	0	Pleural Fluid	592
133	Invasive moderately differentiated colonic adenocarcinoma, metastatic to liver	male	no	no	no	no	no	2.60999	Colon	0.869996	Liver	341
134	Rectosigmoid cancer metastasized to colon	female	no	yes	no	no	no	2.60999	Colon	0.869996	Liver	41
135	Metastatic liver neuroendorcrine carcinoma, MLH1 positive, MSH2 positive, PSH6 positive, PMS2 positive	male	no	no	no	no	no	5.21997	Soft Tissue	0.869996	Liver	330
136	Mucinous colon adenocarcinoma, metastatic to liver	male	no	yes	no	no	no	3.47998	Colon	2.60999	Liver	905
137	Metastatic moderately differentiated adenocarcinoma colon adenocarcinoma, metastatic to abdominal wall, ovaries, bladder	female	no	yes	no	no	no	0	Ovary	1.73999	Abdominal wall	663
138	Moderately to poorly differentiated esophageal adenocarcinoma metastatic to liver	male	no	no	no	no	no	4.34998	Gastro-esophageal junction	5.21997	Esophagus	2080
139	Metastatic urothelial carcinoma, PD-L1 positive (2/28/2015 biopsy was to determine origin; received tremelimumab and durvalumab [MEDI4736] clinical trials)	male	no	no	no	no	yes	4.34998	Lymph Node	6.08997	Retroperitoneum	567
140	poorly differentiated NSCLC (no drugs)	male	no	no	no	no	no	6.08997	Lymph Node	2.60999	Lymph Node	620
141	Moderately differentiated colon adenocarcinoma, metastatic to lung and bladder	male	no	yes	no	no	no	3.47998	Lung	6.95997	Bladder	903
142	Metastatic adenocarcinoma of unknown primary, probably gastrointestinal origin.	female	no	no	no	no	yes	6.95997	Mediastinum	6.25097	Bone	225
143	Metastatic melanoma	male	no	no	no	no	yes	2.60999	Soft Tissue	3.47998	Soft Tissue	995
144	Metastatic colon adenocarcinoma, all MSI proteins intact (no drugs)	female	no	yes	no	no	no	2.60999	Omentum	3.47998	Abdominal wall	96
145	Metastatic poorly differentiated esophageal adenocarcinoma	male	no	no	no	no	no	0	Blood	6.95997	Gastro-esophageal junction	622
146	Metastatic high grade neuroendocrine lung carcinoma (3/24/2015), possibly not from lung primary (2/15/2017)	female	no	no	no	no	yes	8.69996	Liver	9.56995	Lymph Node	694
147	Low grade, moderately differentiated mucinous appendix carcinoma with peritoneal metastases (no drugs)	male	no	no	no	no	no	6.95997	Appendix	0	Abdomen	906
148	recurrent BRAF wt melanoma, metastatic to brain and thyroid (no drugs)	male	no	no	no	no	no	44.3698	Thyroid	42.5066	Brain	1062
149	metastatic basaloid carcinoma of the left submandibular gland	female	no	no	no	no	yes	3.75058	Pleura	5.00078	Lung	209
150	Low grade mucinous adenocarcinoma of the appendix, metastatic to peritoneii and liver	female	no	no	no	no	no	0.869996	Liver	0	Small Intestine	822
151	Gastrointestinal stromal tumor	female	no	no	no	no	no	1.61492	Stomach	1.61492	Ovary	284
152	Mucinous appendix adenocarcinoma	male	no	no	no	no	yes	0	Colon	0.869996	Abdomen	567
153	Moderately differentiated mesothelioma, epithelioid type, involving adnexal soft tissue	female	no	no	no	no	no	0	Peritoneum	0	Peritoneum	294
154	Metastatic high-grade endometrial sarcoma	female	no	no	no	no	no	0.80746	Liver	3.22984	Abdomen	78
155	Lung adenocarcinoma	female	no	no	no	no	no	2.60999	Lung	0.869996	Liver	1444
156	glioblastoma	female	no	no	no	yes	no	1.73999	Brain	1.73999	Brain	282
157	recurrent CLL	male	no	no	no	no	no	3.22984	Blood	3.22984	Blood	316
158	lung adenocarcinoma	female	no	no	no	no	no	4.34998	Lung	5.21997	Lung	266
159	Appendix cancer with low grade mucinous carcinoma peritonei	male	no	no	no	no	no	4.34998	Spleen	4.34998	Abdomen	535
160	metastatic mucinous appendix adenocarcinoma	female	no	no	no	no	no	7.82996	Ovary	1.73999	Abdominal wall	369
161	Invasive breast carcinoma with ductal and lobular features, grade 2, ER positive, PR positive, HER2 negative	female	no	no	yes	no	no	3.47998	Breast	5.00078	Breast	215
162	Metastatic gastrointestinal stromal tumor (GIST), epithelioid type	male	no	no	no	no	no	3.22984	Stomach	6.95997	Soft Tissue	614
163	Invasive ductal breast carcinoma, mBR grade 2, ypT2N1mi(sn).	female	no	no	yes	no	yes	2.60999	Breast	9.56995	Peritoneum	45
164	Poorly differentiated gastroesophageal adenocarcionoma	female	no	no	no	no	yes	6.95997	Gastro-esophageal junction	8.75136	Lymph Node	688
165	recurrent/persistent T cell lymphoma	male	no	no	no	no	yes	11.3044	Soft Tissue	10.497	Liver	525
166	Metastatic paraganglioma (colon)	male	no	no	no	yes	no	8.69996	Peritoneum	12.1119	Peritoneum	421
167	Poorly differentiated colon adenocarcinoma?	male	no	yes	no	no	no	2.60999	Colon	3.47998	Lymph Node	1145
168	Moderately differentiated squamous cell carcinoma	male	no	no	no	no	yes	69.4415	Small Intestine	0	Liver	440
169	Moderately differntiated colon adenocarcinoma, metastatic to brain	male	no	yes	no	no	no	1.73999	Colon	0.869996	Brain	432
170	retroperitoneal mixed dedifferentiated and well differentiated liposarcoma, recurrent disease with abdominal/pelvis implant and liver metastasis. (no pathology report?!)	female	no	no	no	no	no	2.42238	Retroperitoneum	2.42238	Abdomen	931
171	Mantle cell lymphoma	male	no	no	no	no	no	0.80746	Bone Marrow	3.22984	Lymph Node	420
172	Some kind of blood pre-cancer? (no drugs)	male	no	no	no	no	no	0	Blood	0.80746	Bone Marrow	166
173	metastatic poorly differentiated gastric adenocarcinoma	male	no	no	no	no	yes	21.2533	Stomach	33.9298	Soft Tissue	374
174	Lung adenocarcinoma	female	no	no	no	no	no	6.08997	Lymph Node	13.7521	Lung	747
175	Invasive Breast Ductal Adenocarcinoma, ER -, PR -, HER2 -, stage ypT3N3a, metastatic to lung	female	no	no	yes	no	yes	2.60999	Breast	0.869996	Skin	290
176	Poorly differentiated colon adenocarcinoma with lymphovascular invasion	female	no	yes	no	no	no	2.60999	Lymph Node	8.75136	Lymph Node	629
177	Moderately to poorly differentiated rectal adenocarcinoma	male	no	yes	no	no	yes	5.21997	Rectum	3.47998	Colon	309
178	Extensive post-treatment moderately differentiated colorectal adenocarcinoma, metastatic to liver, MLH1 +, MSH2 +, MSH6 +, PMS2 + (MMR intact)	male	no	yes	no	no	no	5.21997	Colon	5.21997	Colon	372
179	Thymoma, but no "Atypical or Malignant cells" on 8/28/2018 report	male	no	no	no	no	no	0	Thymus	0	Mediastinum	4048
180	Head and neck squameous cell carcinoma, metastatic to right hip bone	male	no	no	no	no	yes	5.21997	Soft Tissue	100.05	Bone	270
181	Suspected T-large granular lymphocyte leukemia	female	no	no	no	no	no	1.61492	Blood	1.61492	Blood	381
182	Scant poorly differentiated adenocarcinoma with HER2/neu amplification. The largest tumor is present near the small bowel anastomosis and invades from the serosal aspect into the muscularis propria and submucosa.	female	no	no	no	no	no	4.34998	Small Intestine	4.34998	Small Intestine	305
183	primary myelofibrosis, Plasma cell dyscrasia comprising approximately 5% of the marrow (kappa, CD138, CD20, BCL-1, CD56 were all +). JAK2 mutation was positive.	male	no	no	no	no	no	0.80746	Bone Marrow	0.80746	Blood	375
184	Lung adenocarcionoma (no drugs)	female	no	no	no	no	no	3.47998	Pericardial fluid	3.75058	Pericardial fluid	562
185	High grade endometrial carcinoma	female	no	no	no	no	no	5.21997	Pelvis	2.60999	Soft Tissue	220
186	Metastatic colorectal adenocarcinoma (no drugs)	male	no	yes	no	no	no	5.21997	Colon	3.75058	Liver	468
187	recurrent pancreatic cancer (no drugs)	male	no	no	no	no	no	0.869996	Whipple Resection	1.25019	Soft Tissue	1601
188	Moderately differentiated lung adenocarcinoma, metastatic to esophagus and liver	male	no	no	no	no	yes	3.47998	Esophagus	6.25097	Liver	202
189	gastric GIST with exon 11 mutation metastatic to liver and colon, metastatic myxoid liposarcoma DDIT3 rearrangement +	male	no	no	no	no	no	9.68952	Abdomen	2.42238	Spine	550
190	Lung adenocarcinoma, metastatic to spine	male	no	no	no	no	no	6.08997	Pleura	6.08997	Spine	93
191	Poorly differentiated stomach adenocarcinoma , metastatic to brain	female	no	no	no	no	no	3.75058	Stomach	3.75058	Brain	6
192	Poorly differentiated, metastatic ampullary carcinoma	male	no	no	no	no	no	0	Soft Tissue	1.25019	Liver	122
193	Poorly differentiated mucinous adenocarcinoma with signet ring cell features	male	no	yes	no	no	yes	30.4498	Rectum	41.2564	Colon	334
194	Negative for High Grade Urothelial Carcinoma (NHGUC), history significant for metastatic GIST with BRAF V600E	male	no	no	no	no	yes	0.80746	Soft Tissue	1.61492	Colon	2249
195	Leiomyosarcoma, FNCLCC grade 2, pT2N0	female	no	no	no	no	no	2.42238	Retroperitoneum	1.61492	Stomach	245
196	Moderately differentiated cholangiocarcinoma, metastatic to liver	male	no	no	no	no	no	2.60999	Liver	3.75058	Liver	192
197	metastatic duodenal adenocarcinoma	female	no	no	no	no	no	0	Pancreas	2.50039	Liver	308
198	Lung adenocarcinoma, invasive, micropapillary predominant; Other subtypes present: Papillary (30%), acinar (20%), and lepidic (10%)	female	no	no	no	no	no	2.60999	Lung	1.73999	Lung	17
199	EBV-associated nasopharyngeal carcinoma	male	no	no	no	no	yes	0.869996	Lymph Node	0	Parotid Gland	1600
200	Moderately differentiated rectal adenocarconoma	male	no	no	no	no	no	3.47998	Colon	1.25019	Colon	110
201	metastatic small-bowel carcinoid tumor (adenocarcinoma), metastatic to liver	female	no	no	no	no	no	0	Small Intestine	0	Liver	4746
202	Poorly differentiated colon adenocarcinoma, metastatic to liver, pancrease, lungs, jejunal wall, pericardial adipose tissue, thyroid gland, and kidneys, with encasement of kidneys and adrenals by tumor (no drugs)	female	no	yes	no	no	no	10.0016	Colon	5.00078	Colon	77

## Sheet: Table S3 FM Cohort Info
Table S3: Patients with paired tissue biopsy samples in the Foundation Medicine cohort
Patient	Tumor type	Collection time difference (days)	TMB (earlier biopsy)	TMB (later biopsy)	TMB difference
1	thyroid	1529	6.25097	23.7537	17.5027
2	bladder	192	6.25097	2.50039	-3.75058
3	breast	1346	9.56995	17.5027	7.93276
4	glioma	272	0	0	0
5	glioma	0	1.25019	1.25019	0
6	breast	3047	0	5.00078	5.00078
7	bladder	1014	2.60999	2.60999	0
8	liver	286	10.0016	13.7521	3.75058
9	colorectal (crc)	1093	4.34998	5.00078	0.650797
10	esophagus	418	26.0999	24.3599	-1.73999
11	lung non-small cell lung carcinoma (nsclc)	225	10.0016	8.75136	-1.25019
12	breast	745	2.60999	2.50039	-0.109599
13	ovary	0	4.34998	6.25097	1.90099
14	colorectal (crc)	2030	1.73999	3.47998	1.73999
15	lung non-small cell lung carcinoma (nsclc)	261	1.25019	1.25019	0
16	colorectal (crc)	603	2.50039	2.50039	0
17	ovary	960	4.34998	2.50039	-1.84959
18	breast	333	3.75058	5.00078	1.25019
19	head and neck	187	4.34998	10.0016	5.65157
20	endometrial	1396	0.869996	4.34998	3.47998
21	stomach	154	2.60999	2.50039	-0.109599
22	colorectal (crc)	99	6.95997	6.95997	0
23	glioma	1321	3.47998	7.82996	4.34998
24	colorectal (crc)	487	6.08997	NA	NA
25	lung non-small cell lung carcinoma (nsclc)	102	1.25019	1.25019	0
26	cholangiocarcinoma	1484	0.869996	5.21997	4.34998
27	lung non-small cell lung carcinoma (nsclc)	24	10.0016	11.2517	1.25019
28	ovary	1120	0.869996	3.47998	2.60999
29	breast	81	1.25019	1.25019	0
30	adenoid cystic carcinoma	854	2.50039	1.25019	-1.25019
31	colorectal (crc)	441	6.25097	10.0016	3.75058
32	breast	335	0	0	0
33	breast	722	5.21997	2.50039	-2.71959
34	esophagus	385	6.08997	1.25019	-4.83978
35	lung non-small cell lung carcinoma (nsclc)	183	8.75136	7.50116	-1.25019
36	lung non-small cell lung carcinoma (nsclc)	334	0.869996	1.73999	0.869996
37	colorectal (crc)	0	3.75058	3.75058	0
38	glioma	25	0.869996	2.50039	1.63039
39	breast	365	6.08997	5.00078	-1.08919
40	breast	162	6.08997	6.08997	0
41	head and neck	143	1.73999	1.73999	0
42	breast	944	1.73999	1.25019	-0.489798
43	pancreas	0	0.869996	0.869996	0
44	uterus	0	3.75058	3.75058	0
45	glioma	2127	98.3095	92.2195	-6.08997
46	breast	658	2.60999	1.25019	-1.35979
47	colorectal (crc)	1447	3.47998	3.75058	0.270599
48	head and neck	889	5.21997	5.00078	-0.219199
49	glioma	1021	0	0	0
50	endometrial	2155	7.50116	3.75058	-3.75058
51	lung non-small cell lung carcinoma (nsclc)	244	6.95997	6.95997	0
52	colorectal (crc)	949	6.08997	11.2517	5.16177
53	melanoma	316	0.869996	0.869996	0
54	glioma	813	5.21997	3.75058	-1.46939
55	breast	85	6.08997	6.08997	0
56	breast	0	5.00078	5.00078	0
57	ovary	1687	3.47998	0	-3.47998
58	uterus	783	3.75058	3.75058	0
59	glioma	498	0	2.50039	2.50039
60	breast	856	73.9496	58.2897	-15.6599
61	breast	731	5.21997	6.95997	1.73999
62	colorectal (crc)	23	6.08997	2.50039	-3.58958
63	breast	236	1.73999	9.56995	7.82996
64	breast	766	0.869996	3.47998	2.60999
65	endometrial	1184	27.8399	27.5043	-0.335598
66	unknown primary carcinoma (cup)	507	0	8.69996	8.69996
67	breast	475	0	1.25019	1.25019
68	glioma	448	1.25019	1.25019	0
69	ovary	0	0	0	0
70	breast	834	2.60999	3.75058	1.14059
71	anus	154	3.75058	5.00078	1.25019
72	glioma	0	1.25019	1.25019	0
73	colorectal (crc)	309	1.25019	2.50039	1.25019
74	colorectal (crc)	1065	0.869996	0	-0.869996
75	unknown primary carcinoma (cup)	0	0	0	0
76	lung non-small cell lung carcinoma (nsclc)	433	8.75136	8.75136	0
77	ovary	2254	5.21997	10.0016	4.78158
78	colorectal (crc)	191	0.869996	1.73999	0.869996
79	glioma	1216	4.34998	3.47998	-0.869996
80	ovary	0	10.0016	8.75136	-1.25019
81	breast	340	1.25019	1.25019	0
82	colorectal (crc)	245	23.4899	25.2299	1.73999
83	esophagus	41	2.50039	5.00078	2.50039
84	adenoid cystic carcinoma	27	1.25019	0	-1.25019
85	esophagus	449	2.60999	6.95997	4.34998
86	adrenal gland	139	2.60999	3.47998	0.869996
87	prostate	1426	2.60999	2.50039	-0.109599
88	colorectal (crc)	217	2.60999	2.60999	0
89	colorectal (crc)	1141	3.75058	5.00078	1.25019
90	lung non-small cell lung carcinoma (nsclc)	1604	2.60999	1.25019	-1.35979
91	ovary	166	4.34998	3.75058	-0.599397
92	lung non-small cell lung carcinoma (nsclc)	387	0	1.25019	1.25019
93	breast	0	2.50039	1.25019	-1.25019
94	prostate	3676	5.21997	7.50116	2.28119
95	colorectal (crc)	11	2.50039	2.50039	0
96	prostate	253	3.75058	3.75058	0
97	ovary	520	0.869996	2.60999	1.73999
98	breast	503	3.47998	3.75058	0.270599
99	glioma	20	106.139	104.399	-1.73999
100	lung non-small cell lung carcinoma (nsclc)	0	8.75136	10.0016	1.25019
101	cervix	534	3.47998	4.34998	0.869996
102	breast	0	2.50039	2.50039	0
103	breast	1341	8.69996	7.82996	-0.869996
104	adenoid cystic carcinoma	2907	0	2.60999	2.60999
105	glioma	254	1.25019	3.75058	2.50039
106	lung non-small cell lung carcinoma (nsclc)	120	3.47998	2.60999	-0.869996
107	glioma	0	3.75058	3.75058	0
108	colorectal (crc)	494	6.95997	0	-6.95997
109	ovary	351	1.25019	1.25019	0
110	colorectal (crc)	356	3.47998	5.21997	1.73999
111	ovary	0	8.69996	8.75136	0.0513997
112	breast	0	2.50039	1.25019	-1.25019
113	lung non-small cell lung carcinoma (nsclc)	355	3.47998	5.21997	1.73999
114	colorectal (crc)	52	1.73999	0.869996	-0.869996
115	breast	743	4.34998	4.34998	0
116	breast	1372	0.869996	1.25019	0.380198
117	colorectal (crc)	332	6.95997	1.25019	-5.70977
118	lung non-small cell lung carcinoma (nsclc)	1042	2.60999	1.25019	-1.35979
119	breast	601	4.34998	2.50039	-1.84959
120	lung non-small cell lung carcinoma (nsclc)	218	7.82996	6.08997	-1.73999
121	melanoma	0	3.47998	5.21997	1.73999
122	breast	522	0.869996	0.869996	0
123	lung non-small cell lung carcinoma (nsclc)	296	0.869996	1.73999	0.869996
124	breast	909	4.34998	0	-4.34998
125	endometrial	352	2.60999	3.47998	0.869996
126	breast	437	1.73999	4.34998	2.60999
127	colorectal (crc)	1217	6.08997	6.08997	0
128	colorectal (crc)	0	0	0	0
129	thyroid	1149	0.869996	1.25019	0.380198
130	unknown primary carcinoma (cup)	1711	0.869996	1.73999	0.869996
131	ovary	0	2.50039	5.00078	2.50039
132	lung non-small cell lung carcinoma (nsclc)	1264	1.73999	6.25097	4.51098
133	melanoma	35	1.73999	2.60999	0.869996
134	ovary	2158	0	2.50039	2.50039
135	glioma	1043	3.47998	312.328	308.848
136	cns non-glioma	169	2.50039	1.25019	-1.25019
137	prostate	2012	0.869996	2.60999	1.73999
138	lung non-small cell lung carcinoma (nsclc)	220	32.505	37.5058	5.00078
139	glioma	1056	2.60999	1.25019	-1.35979
140	colorectal (crc)	128	6.25097	5.00078	-1.25019
141	lung non-small cell lung carcinoma (nsclc)	671	15.6599	15.6599	0
142	salivary gland	457	3.47998	1.73999	-1.73999
143	lung non-small cell lung carcinoma (nsclc)	362	25.2299	20.0031	-5.22677
144	salivary gland	775	0.869996	0	-0.869996
145	esophagus	381	7.82996	4.34998	-3.47998
146	breast	617	4.34998	6.08997	1.73999
147	esophagus	573	2.60999	11.2517	8.64176
148	breast	0	23.7537	25.0039	1.25019
149	breast	328	2.60999	0.869996	-1.73999
150	colorectal (crc)	137	1.73999	1.73999	0
151	uterus	512	0.869996	1.73999	0.869996
152	breast	889	5.00078	5.00078	0
153	prostate	1249	0	1.25019	1.25019
154	lung non-small cell lung carcinoma (nsclc)	1	5.00078	5.00078	0
155	cholangiocarcinoma	1202	0	0.869996	0.869996
156	kidney	316	0	0	0
157	glioma	2071	4.34998	5.00078	0.650797
158	colorectal (crc)	0	2.60999	5.00078	2.39079
159	endometrial	1773	19.1399	31.3198	12.1799
160	endometrial	476	0.869996	2.50039	1.63039
161	melanoma	208	20.0031	20.0031	0
162	glioma	383	0.869996	5.00078	4.13078
163	liver	956	1.73999	0.869996	-0.869996
164	fallopian tube	1514	11.2517	11.2517	0
165	breast	0	1.25019	1.25019	0
166	breast	1006	1.73999	1.25019	-0.489798
167	breast	778	3.47998	5.21997	1.73999
168	breast	47	1.73999	1.73999	0
169	glioma	875	2.60999	3.47998	0.869996
170	breast	0	1.25019	1.25019	0
171	kidney	784	0	2.50039	2.50039
172	lung non-small cell lung carcinoma (nsclc)	420	13.0499	13.9199	0.869996
173	breast	648	1.73999	0	-1.73999
174	colorectal (crc)	0	3.75058	3.75058	0
175	breast	541	3.47998	6.25097	2.77099
176	breast	1471	4.34998	7.50116	3.15118
177	colorectal (crc)	400	8.69996	4.34998	-4.34998
178	lung non-small cell lung carcinoma (nsclc)	1167	7.82996	10.0016	2.17159
179	breast	948	3.47998	2.50039	-0.979595
180	prostate	576	0.869996	2.60999	1.73999
181	breast	0	2.60999	1.73999	-0.869996
182	breast	281	1.73999	3.47998	1.73999
183	uterus	752	0.869996	0.869996	0
184	breast	329	1.25019	1.25019	0
185	breast	276	2.50039	3.75058	1.25019
186	ovary	1610	2.60999	0.869996	-1.73999
187	kidney	412	0	2.50039	2.50039
188	glioma	280	1.73999	3.47998	1.73999
189	colorectal (crc)	1504	1.73999	4.34998	2.60999
190	breast	1292	3.47998	6.25097	2.77099
191	breast	0	5.00078	3.75058	-1.25019
192	cholangiocarcinoma	2281	2.60999	5.21997	2.60999
193	head and neck	939	0.869996	0.869996	0
194	colorectal (crc)	318	6.95997	6.95997	0
195	endometrial	1526	2.60999	3.75058	1.14059
196	lung non-small cell lung carcinoma (nsclc)	0	10.0016	11.2517	1.25019
197	breast	422	1.73999	0.869996	-0.869996
198	esophagus	545	1.73999	1.73999	0
199	breast	1318	0.869996	0	-0.869996
200	lung non-small cell lung carcinoma (nsclc)	960	0.869996	12.5019	11.6319
201	salivary gland	286	2.60999	2.50039	-0.109599
202	ovary	0	2.50039	2.50039	0
203	esophagus	886	5.00078	5.00078	0
204	endometrial	1838	2.50039	5.00078	2.50039
205	lung non-small cell lung carcinoma (nsclc)	42	8.75136	10.0016	1.25019
206	ovary	951	2.60999	1.25019	-1.35979
207	colorectal (crc)	308	1.73999	5.00078	3.26078
208	pancreas	238	4.34998	3.75058	-0.599397
209	breast	2229	3.75058	7.50116	3.75058
210	breast	0	1.73999	1.25019	-0.489798
211	colorectal (crc)	469	4.34998	5.21997	0.869996
212	bladder	376	22.5035	21.2533	-1.25019
213	lung non-small cell lung carcinoma (nsclc)	217	5.00078	3.75058	-1.25019
214	lung non-small cell lung carcinoma (nsclc)	518	4.34998	3.47998	-0.869996
215	stomach	67	0	0.869996	0.869996
216	breast	25	3.47998	0.869996	-2.60999
217	breast	0	2.50039	1.25019	-1.25019
218	breast	38	7.82996	6.95997	-0.869996
219	ovary	559	1.25019	1.73999	0.489798
220	breast	64	1.73999	2.60999	0.869996
221	breast	3562	1.73999	3.75058	2.01059
222	colorectal (crc)	905	7.50116	8.75136	1.25019
223	breast	0	6.95997	5.21997	-1.73999
224	colorectal (crc)	0	5.00078	5.00078	0
225	unknown primary carcinoma (cup)	0	6.08997	2.60999	-3.47998
226	colorectal (crc)	257	4.34998	4.34998	0
227	colorectal (crc)	1944	2.50039	4.34998	1.84959
228	appendix	0	10.0016	10.0016	0
229	esophagus	0	1.73999	2.50039	0.760396
230	breast	869	5.21997	6.25097	1.03099
231	stomach	641	6.08997	7.82996	1.73999
232	colorectal (crc)	0	1.73999	1.25019	-0.489798
233	endometrial	0	5.21997	11.3099	6.08997
234	lung non-small cell lung carcinoma (nsclc)	1133	1.73999	1.25019	-0.489798
235	lung non-small cell lung carcinoma (nsclc)	560	12.1799	12.5019	0.321998
236	breast	85	3.75058	5.00078	1.25019
237	breast	962	4.34998	5.00078	0.650797
238	colorectal (crc)	28	6.95997	6.95997	0
239	endometrial	413	0.869996	5.21997	4.34998
240	skin	712	4.34998	4.34998	0
241	breast	755	3.47998	3.47998	0
242	lung non-small cell lung carcinoma (nsclc)	429	5.21997	6.25097	1.03099
243	lung non-small cell lung carcinoma (nsclc)	1612	0.869996	0.869996	0
244	fallopian tube	990	6.08997	10.4399	4.34998
245	lung non-small cell lung carcinoma (nsclc)	481	17.3999	19.1399	1.73999
246	germ cell	245	18.2699	20.8799	2.60999
247	cns non-glioma	898	0.869996	0	-0.869996
248	lung non-small cell lung carcinoma (nsclc)	215	3.75058	3.75058	0
249	lung non-small cell lung carcinoma (nsclc)	1682	4.34998	7.50116	3.15118
250	esophagus	918	3.47998	3.75058	0.270599
251	ovary	350	3.75058	3.75058	0
252	melanoma	2605	0.869996	1.73999	0.869996
253	ovary	1442	4.34998	2.50039	-1.84959
254	lung non-small cell lung carcinoma (nsclc)	1001	13.0499	5.00078	-8.04916
255	lung non-small cell lung carcinoma (nsclc)	632	7.82996	7.50116	-0.328798
256	breast	192	0.869996	0.869996	0
257	breast	1565	7.82996	10.0016	2.17159
258	ovary	712	2.50039	3.75058	1.25019
259	breast	944	2.60999	1.73999	-0.869996
260	ovary	1232	3.47998	3.47998	0
261	ovary	223	5.00078	5.00078	0
262	lung non-small cell lung carcinoma (nsclc)	175	11.2517	7.50116	-3.75058
263	glioma	812	26.0999	109.619	83.5196
264	breast	1014	5.00078	5.00078	0
265	prostate	1784	1.73999	3.47998	1.73999
266	colorectal (crc)	28	5.00078	3.75058	-1.25019
267	lung non-small cell lung carcinoma (nsclc)	917	3.47998	6.08997	2.60999
268	unknown primary carcinoma (cup)	273	10.4399	10.4399	0
269	pancreas	826	2.60999	1.25019	-1.35979
270	esophagus	273	2.50039	2.50039	0
271	colorectal (crc)	210	1.25019	3.75058	2.50039
272	colorectal (crc)	1073	3.47998	2.60999	-0.869996
273	breast	59	2.50039	2.50039	0
274	breast	264	2.50039	8.75136	6.25097
275	colorectal (crc)	1047	5.21997	3.75058	-1.46939
276	colorectal (crc)	386	0.869996	1.73999	0.869996
277	fallopian tube	0	1.73999	0	-1.73999
278	kidney	0	1.73999	1.25019	-0.489798
279	esophagus	40	5.21997	9.56995	4.34998
280	colorectal (crc)	641	1.73999	0	-1.73999
281	breast	2005	0.869996	4.34998	3.47998
282	lung non-small cell lung carcinoma (nsclc)	574	2.60999	2.60999	0
283	breast	519	18.2699	20.8799	2.60999
284	ovary	1186	2.60999	1.25019	-1.35979
285	glioma	935	0.869996	2.60999	1.73999
286	lung non-small cell lung carcinoma (nsclc)	0	20.0031	20.0031	0
287	breast	163	10.4399	17.5027	7.06276
288	ovary	18	2.50039	6.25097	3.75058
289	lung non-small cell lung carcinoma (nsclc)	1355	3.47998	7.82996	4.34998
290	breast	927	3.75058	5.00078	1.25019
291	melanoma	283	17.3999	17.3999	0
292	ovary	920	11.3099	11.3099	0
293	lung non-small cell lung carcinoma (nsclc)	1171	8.69996	3.75058	-4.94938
294	breast	196	2.50039	3.75058	1.25019
295	colorectal (crc)	312	5.00078	3.75058	-1.25019
296	ovary	0	4.34998	2.50039	-1.84959
297	ovary	738	3.47998	5.00078	1.52079
298	lung non-small cell lung carcinoma (nsclc)	2119	6.08997	1.25019	-4.83978
299	lung non-small cell lung carcinoma (nsclc)	356	2.60999	3.75058	1.14059
300	colorectal (crc)	1892	3.47998	10.4399	6.95997
301	breast	344	2.50039	5.00078	2.50039
302	colorectal (crc)	432	17.5027	27.5043	10.0016
303	melanoma	3	4.34998	3.47998	-0.869996
304	breast	446	0.869996	1.73999	0.869996
305	colorectal (crc)	276	5.21997	7.82996	2.60999
306	lung non-small cell lung carcinoma (nsclc)	402	17.3999	18.7529	1.35299
307	esophagus	22	7.82996	6.95997	-0.869996
308	colorectal (crc)	0	3.75058	6.25097	2.50039
309	colorectal (crc)	0	3.47998	5.00078	1.52079
310	colorectal (crc)	811	6.95997	8.75136	1.79139
311	melanoma	0	2.60999	1.73999	-0.869996
312	lung non-small cell lung carcinoma (nsclc)	1018	6.08997	6.25097	0.160999
313	lung non-small cell lung carcinoma (nsclc)	30	22.6199	19.1399	-3.47998
314	adenoid cystic carcinoma	182	0.869996	1.25019	0.380198
315	ovary	1192	2.60999	7.50116	4.89118
316	breast	478	5.21997	6.25097	1.03099
317	breast	0	0	0	0
318	appendix	567	2.50039	6.25097	3.75058
319	glioma	237	1.73999	0.869996	-0.869996
320	breast	685	18.2699	16.2525	-2.01739
321	breast	675	2.60999	5.00078	2.39079
322	melanoma	513	13.0499	10.0016	-3.04838
323	breast	346	0.869996	3.47998	2.60999
324	breast	448	10.0016	6.25097	-3.75058
325	colorectal (crc)	578	5.00078	5.00078	0
326	colorectal (crc)	217	2.60999	1.25019	-1.35979
327	kidney	332	0	0	0
328	glioma	329	3.75058	5.00078	1.25019
329	lung non-small cell lung carcinoma (nsclc)	126	3.47998	6.08997	2.60999
330	glioma	472	3.47998	1.25019	-2.22979
331	head and neck	199	99.1795	100.05	0.869996
332	adenoid cystic carcinoma	3674	1.73999	1.25019	-0.489798
333	bladder	1123	9.56995	6.95997	-2.60999
334	breast	790	3.47998	6.25097	2.77099
335	bladder	0	0.869996	1.73999	0.869996
336	breast	1159	3.47998	3.75058	0.270599
337	lung non-small cell lung carcinoma (nsclc)	1462	6.95997	5.00078	-1.95919
338	kidney	247	3.47998	6.95997	3.47998
339	colorectal (crc)	0	6.95997	6.95997	0
340	unknown primary carcinoma (cup)	42	4.34998	4.34998	0
341	glioma	0	2.50039	3.75058	1.25019
342	glioma	758	3.47998	15.0023	11.5223
343	lung non-small cell lung carcinoma (nsclc)	661	3.47998	2.60999	-0.869996
344	breast	1946	2.60999	3.75058	1.14059
345	breast	199	0.869996	3.75058	2.88059
346	lung non-small cell lung carcinoma (nsclc)	388	10.0016	11.2517	1.25019
347	breast	640	3.47998	8.69996	5.21997
348	salivary gland	0	90.4796	71.261	-19.2185
349	breast	329	6.08997	8.69996	2.60999
350	breast	819	3.47998	5.00078	1.52079
351	kidney	71	3.75058	33.7552	30.0047
352	lung non-small cell lung carcinoma (nsclc)	35	0	1.73999	1.73999
353	ovary	0	1.73999	2.50039	0.760396
354	breast	585	2.60999	8.75136	6.14137
355	glioma	266	160.949	70.4696	-90.4796
356	bladder	0	25.0039	22.5035	-2.50039
357	colorectal (crc)	592	2.60999	3.75058	1.14059
358	lung non-small cell lung carcinoma (nsclc)	357	7.50116	7.50116	0
359	breast	515	0.869996	1.73999	0.869996
360	stomach	410	7.50116	7.50116	0
361	breast	1007	0	1.25019	1.25019
362	urinary	527	5.00078	10.0016	5.00078
363	breast	2406	0.869996	3.75058	2.88059
364	liver	610	6.08997	2.60999	-3.47998
365	breast	284	0.869996	2.60999	1.73999
366	breast	183	1.73999	1.25019	-0.489798
367	liver	296	3.75058	5.00078	1.25019
368	prostate	672	2.60999	2.50039	-0.109599
369	breast	2778	5.21997	7.50116	2.28119
370	melanoma	445	15.0023	17.5027	2.50039
371	uterus	1875	3.75058	3.75058	0
372	stomach	164	3.47998	1.25019	-2.22979
373	esophagus	232	21.2533	23.7537	2.50039
374	ovary	2324	0.869996	0	-0.869996
375	colorectal (crc)	463	7.50116	3.75058	-3.75058
376	pancreas	544	3.47998	2.60999	-0.869996
377	prostate	1154	11.2517	11.2517	0
378	glioma	457	2.50039	138.772	136.271
379	colorectal (crc)	195	5.21997	3.75058	-1.46939
380	breast	88	2.60999	1.73999	-0.869996
381	colorectal (crc)	392	3.47998	4.34998	0.869996
382	lung non-small cell lung carcinoma (nsclc)	810	5.00078	2.50039	-2.50039
383	mesothelioma	1412	1.73999	5.21997	3.47998
384	colorectal (crc)	1545	1.73999	10.0016	8.26156
385	germ cell	0	11.3099	8.69996	-2.60999
386	cervix	774	2.60999	3.47998	0.869996
387	small intestine	995	9.56995	4.34998	-5.21997
388	lung non-small cell lung carcinoma (nsclc)	446	5.00078	6.25097	1.25019
389	cns non-glioma	644	5.21997	2.50039	-2.71959
390	endometrial	0	0.869996	1.25019	0.380198
391	lung non-small cell lung carcinoma (nsclc)	1761	13.0499	8.75136	-4.29858
392	ovary	0	0	0	0
393	esophagus	344	2.60999	2.60999	0
394	breast	1558	1.73999	6.25097	4.51098
395	breast	78	8.75136	8.75136	0
396	stomach	16	5.21997	5.21997	0
397	colorectal (crc)	589	2.60999	0.869996	-1.73999
398	breast	974	0	2.50039	2.50039
399	colorectal (crc)	309	4.34998	2.50039	-1.84959
400	salivary gland	839	2.60999	1.25019	-1.35979
401	stomach	440	3.47998	1.73999	-1.73999
402	peritoneum	684	0	0	0
403	colorectal (crc)	547	1.73999	2.60999	0.869996
404	cns non-glioma	0	2.50039	2.50039	0
405	stomach	2399	0	5.21997	5.21997
406	endometrial	564	6.08997	7.50116	1.41119
407	head and neck	300	2.60999	2.50039	-0.109599
408	anus	510	35.0054	42.5066	7.50116
409	breast	499	2.60999	5.21997	2.60999
410	glioma	1455	4.34998	10.0016	5.65157
411	breast	269	1.73999	0.869996	-0.869996
412	lung non-small cell lung carcinoma (nsclc)	559	15.0023	17.5027	2.50039
413	ovary	4473	0	1.73999	1.73999
414	prostate	294	2.50039	3.75058	1.25019
415	pancreas	0	0	0	0
416	colorectal (crc)	363	5.00078	6.25097	1.25019
417	glioma	588	1.73999	5.21997	3.47998
418	cns non-glioma	1750	0	0	0
419	colorectal (crc)	0	8.69996	8.69996	0
420	endometrial	1031	6.25097	5.00078	-1.25019
421	prostate	246	2.60999	0	-2.60999
422	ovary	107	0.869996	0.869996	0
423	breast	1030	5.00078	6.25097	1.25019
424	adenoid cystic carcinoma	609	5.21997	6.25097	1.03099
425	endometrial	735	0.869996	1.25019	0.380198
426	breast	610	7.82996	15.0023	7.17236
427	head and neck	988	7.82996	10.0016	2.17159
428	breast	521	4.34998	3.75058	-0.599397
429	breast	1246	2.60999	1.25019	-1.35979
430	breast	788	6.95997	7.50116	0.541197
431	lung non-small cell lung carcinoma (nsclc)	817	1.73999	2.60999	0.869996
432	lung non-small cell lung carcinoma (nsclc)	1226	1.73999	9.56995	7.82996
433	colorectal (crc)	262	2.50039	0.869996	-1.63039
434	colorectal (crc)	246	2.50039	1.25019	-1.25019
435	cholangiocarcinoma	370	1.73999	1.73999	0
436	lung non-small cell lung carcinoma (nsclc)	785	1.25019	1.25019	0
437	colorectal (crc)	33	0.869996	2.60999	1.73999
438	cns non-glioma	1021	3.47998	1.73999	-1.73999
439	colorectal (crc)	827	5.21997	7.50116	2.28119
440	ovary	1178	3.47998	2.60999	-0.869996
441	melanoma	470	3.47998	3.47998	0
442	ovary	1317	2.60999	6.25097	3.64098
443	cholangiocarcinoma	0	2.60999	1.73999	-0.869996
444	prostate	84	3.75058	2.50039	-1.25019
445	colorectal (crc)	303	1.25019	7.50116	6.25097
446	breast	312	1.73999	2.60999	0.869996
447	breast	208	0.869996	3.47998	2.60999
448	unknown primary underspecified	8	2.50039	2.50039	0
449	breast	1239	1.73999	0	-1.73999
450	esophagus	112	6.95997	5.00078	-1.95919
451	head and neck	1063	6.25097	6.25097	0
452	lung non-small cell lung carcinoma (nsclc)	1552	2.60999	2.50039	-0.109599
453	lung non-small cell lung carcinoma (nsclc)	360	0	1.25019	1.25019
454	melanoma	447	5.21997	6.95997	1.73999
455	breast	426	8.75136	12.5019	3.75058
456	lung non-small cell lung carcinoma (nsclc)	261	7.50116	6.25097	-1.25019
457	colorectal (crc)	163	1.25019	6.25097	5.00078
458	glioma	471	70.4696	118.319	47.8498
459	prostate	588	2.50039	2.50039	0
460	colorectal (crc)	1492	3.47998	8.75136	5.27137
461	colorectal (crc)	669	7.50116	6.25097	-1.25019
462	ovary	0	0	0	0
463	ovary	1149	3.47998	2.50039	-0.979595
464	cholangiocarcinoma	1562	5.21997	3.75058	-1.46939
465	lung non-small cell lung carcinoma (nsclc)	0	1.25019	2.50039	1.25019
466	breast	0	11.2517	8.75136	-2.50039
467	lung non-small cell lung carcinoma (nsclc)	1058	0.869996	0	-0.869996
468	breast	1092	3.47998	2.50039	-0.979595
469	esophagus	738	4.34998	10.4399	6.08997
470	thyroid	259	1.73999	0.869996	-0.869996
471	colorectal (crc)	356	1.25019	2.50039	1.25019
472	breast	210	7.50116	NA	NA
473	lung non-small cell lung carcinoma (nsclc)	20	2.50039	3.75058	1.25019
474	colorectal (crc)	0	4.34998	3.75058	-0.599397
475	breast	880	7.82996	16.2525	8.42256
476	colorectal (crc)	1491	3.47998	8.75136	5.27137
477	esophagus	271	1.73999	2.50039	0.760396
478	breast	539	1.73999	1.25019	-0.489798
479	esophagus	142	2.60999	1.73999	-0.869996
480	melanoma	301	13.9199	15.6599	1.73999
481	colorectal (crc)	190	5.00078	5.00078	0
482	colorectal (crc)	17	2.50039	37.5058	35.0054
483	esophagus	0	1.25019	1.25019	0
484	esophagus	57	6.95997	6.25097	-0.708997
485	head and neck	287	2.60999	2.60999	0
486	head and neck	0	2.60999	3.47998	0.869996
487	colorectal (crc)	453	5.21997	3.75058	-1.46939
488	endometrial	617	0.869996	1.25019	0.380198
489	breast	211	4.34998	1.73999	-2.60999
490	breast	1287	5.21997	6.25097	1.03099
491	breast	985	6.08997	3.75058	-2.33939
492	breast	433	5.21997	3.75058	-1.46939
493	glioma	182	1.25019	1.25019	0
494	ovary	338	1.25019	3.75058	2.50039
495	colorectal (crc)	0	68.7297	71.3396	2.60999
496	colorectal (crc)	245	6.08997	3.75058	-2.33939
497	lung non-small cell lung carcinoma (nsclc)	400	2.60999	1.25019	-1.35979
498	head and neck	575	0.869996	0	-0.869996
499	glioma	163	3.47998	4.34998	0.869996
500	breast	985	2.50039	3.75058	1.25019
501	breast	57	6.08997	4.34998	-1.73999
502	anus	1074	0	0	0
503	esophagus	52	7.82996	6.95997	-0.869996
504	endometrial	221	2.50039	1.73999	-0.760396
505	ovary	1111	3.75058	5.00078	1.25019
506	breast	791	9.56995	2.50039	-7.06956
507	ovary	0	1.25019	0	-1.25019
508	lung non-small cell lung carcinoma (nsclc)	663	1.73999	5.00078	3.26078
509	esophagus	1055	3.47998	6.25097	2.77099
510	ovary	931	2.60999	0	-2.60999
511	uterus	144	1.73999	1.73999	0
512	glioma	408	2.50039	3.75058	1.25019
513	lung non-small cell lung carcinoma (nsclc)	936	3.47998	3.75058	0.270599
514	breast	953	2.60999	1.73999	-0.869996
515	unknown primary carcinoma (cup)	227	16.5299	21.7499	5.21997
516	ovary	141	5.21997	3.47998	-1.73999
517	colorectal (crc)	455	2.60999	0	-2.60999
518	esophagus	293	1.73999	0	-1.73999
519	glioma	253	0	0	0
520	endometrial	1031	2.50039	2.50039	0
521	glioma	329	1.25019	1.25019	0
522	glioma	1149	2.60999	2.50039	-0.109599
523	colorectal (crc)	0	4.34998	2.50039	-1.84959
524	endometrial	4916	1.25019	3.75058	2.50039
525	mesothelioma	519	0.869996	1.25019	0.380198
526	cervix	140	10.4399	9.56995	-0.869996
527	pancreas	0	0	0	0
528	colorectal (crc)	632	2.60999	3.47998	0.869996
529	cervix	762	6.08997	8.75136	2.66139
530	breast	664	2.60999	5.00078	2.39079
531	ovary	551	3.47998	2.60999	-0.869996
532	colorectal (crc)	427	7.50116	12.5019	5.00078
533	stomach	236	10.4399	14.7899	4.34998
534	lung non-small cell lung carcinoma (nsclc)	1583	20.0099	18.7529	-1.25699
535	colorectal (crc)	457	3.75058	5.00078	1.25019
536	ovary	319	0.869996	1.73999	0.869996
537	breast	308	6.08997	26.2541	20.1641
538	adrenal gland	285	1.73999	3.47998	1.73999
539	salivary gland	0	5.21997	2.60999	-2.60999
540	lung non-small cell lung carcinoma (nsclc)	670	20.8799	10.0016	-10.8783
541	ovary	140	1.25019	0	-1.25019
542	lung non-small cell lung carcinoma (nsclc)	254	6.08997	5.00078	-1.08919
543	colorectal (crc)	936	2.60999	1.25019	-1.35979
544	breast	1012	2.60999	4.34998	1.73999
545	esophagus	1338	4.34998	6.08997	1.73999
546	breast	757	1.73999	6.25097	4.51098
547	lung non-small cell lung carcinoma (nsclc)	1539	6.95997	7.82996	0.869996
548	ovary	351	6.08997	8.69996	2.60999
549	ovary	0	0	0	0
550	colorectal (crc)	569	3.47998	3.47998	0
551	colorectal (crc)	81	2.60999	3.75058	1.14059
552	breast	157	6.25097	5.00078	-1.25019
553	breast	1062	0.869996	0	-0.869996
554	bladder	120	1.25019	1.25019	0
555	lung non-small cell lung carcinoma (nsclc)	1301	33.7552	33.7552	0
556	prostate	318	0.869996	1.25019	0.380198
557	prostate	230	3.47998	3.47998	0
558	bladder	0	18.2699	17.5027	-0.767196
559	glioma	241	2.60999	2.60999	0
560	lung non-small cell lung carcinoma (nsclc)	765	0	1.25019	1.25019
561	ovary	1231	2.60999	0.869996	-1.73999
562	breast	1119	2.60999	3.47998	0.869996
563	lung non-small cell lung carcinoma (nsclc)	540	7.50116	11.2517	3.75058
564	ovary	596	3.47998	1.25019	-2.22979
565	esophagus	45	0.869996	1.73999	0.869996
566	breast	241	0	1.25019	1.25019
567	lung non-small cell lung carcinoma (nsclc)	574	4.34998	6.25097	1.90099
568	skin	449	2.50039	7.50116	5.00078
569	breast	469	3.47998	1.25019	-2.22979
570	colorectal (crc)	0	0.869996	1.25019	0.380198
571	melanoma	799	1.73999	5.00078	3.26078
572	colorectal (crc)	188	6.25097	6.25097	0
573	stomach	316	8.75136	12.5019	3.75058
574	ovary	0	1.25019	3.75058	2.50039
575	adenoid cystic carcinoma	3029	0.869996	1.25019	0.380198
576	colorectal (crc)	399	3.47998	3.47998	0
577	endometrial	0	15.0023	15.0023	0
578	appendix	698	6.95997	7.50116	0.541197
579	glioma	368	0.869996	0	-0.869996
580	liver	1610	4.34998	6.25097	1.90099
581	endometrial	0	1.25019	1.25019	0
582	pancreas	969	0.869996	2.50039	1.63039
583	breast	0	3.75058	3.75058	0
584	stomach	92	2.50039	2.50039	0
585	endometrial	1625	55.0085	31.2548	-23.7537
586	breast	946	2.60999	6.25097	3.64098
587	breast	1505	3.47998	6.08997	2.60999
588	breast	1370	3.47998	6.25097	2.77099
589	glioma	1295	2.60999	0	-2.60999
590	cervix	0	11.2517	12.5019	1.25019
591	pancreas	1155	0.869996	2.60999	1.73999
592	colorectal (crc)	374	7.50116	7.50116	0
593	cervix	961	4.34998	1.73999	-2.60999
594	bladder	22	31.2548	3.75058	-27.5043
595	adenoid cystic carcinoma	658	1.73999	0.869996	-0.869996
596	ovary	1056	1.73999	5.00078	3.26078
597	glioma	488	5.21997	70.4696	65.2497
598	unknown primary carcinoma (cup)	47	5.21997	5.21997	0
599	breast	453	6.08997	6.95997	0.869996
600	endometrial	385	0	1.25019	1.25019
601	prostate	420	0	0	0
602	cholangiocarcinoma	733	2.60999	3.75058	1.14059
603	breast	0	16.2525	17.5027	1.25019
604	lung non-small cell lung carcinoma (nsclc)	0	23.4899	25.0039	1.51399
605	small intestine	480	3.47998	4.34998	0.869996
606	unknown primary carcinoma (cup)	0	6.25097	6.25097	0
607	colorectal (crc)	49	5.21997	5.21997	0
608	lung non-small cell lung carcinoma (nsclc)	582	2.50039	1.25019	-1.25019
609	bladder	517	6.25097	6.25097	0
610	esophagus	620	6.08997	5.00078	-1.08919
611	melanoma	275	13.0499	7.50116	-5.54877
612	ovary	728	5.00078	6.25097	1.25019
613	breast	201	2.50039	5.00078	2.50039
614	glioma	470	1.73999	167.526	165.786
615	small intestine	619	3.47998	4.34998	0.869996
616	breast	1385	3.47998	6.25097	2.77099
617	endometrial	509	4.34998	6.25097	1.90099
618	lung non-small cell lung carcinoma (nsclc)	396	3.47998	2.50039	-0.979595
619	pancreas	477	2.60999	3.47998	0.869996
620	glioma	1568	6.08997	1.25019	-4.83978
621	ovary	5120	0	0	0
622	unknown primary carcinoma (cup)	0	0.869996	0.869996	0
623	stomach	165	1.25019	4.34998	3.09978
624	kidney	606	1.73999	2.60999	0.869996
625	stomach	44	5.00078	8.75136	3.75058
626	ovary	177	2.50039	1.25019	-1.25019
627	bladder	581	4.34998	8.75136	4.40138
628	endometrial	834	1.73999	1.25019	-0.489798
629	breast	3240	2.50039	5.00078	2.50039
630	colorectal (crc)	1110	3.75058	3.75058	0
631	esophagus	241	5.00078	5.00078	0
632	breast	941	0	0.869996	0.869996
633	breast	2587	1.73999	3.75058	2.01059
634	breast	274	2.50039	5.00078	2.50039
635	breast	861	6.95997	7.82996	0.869996
636	breast	1022	1.73999	1.73999	0
637	esophagus	78	3.47998	6.08997	2.60999
638	lung non-small cell lung carcinoma (nsclc)	606	5.00078	3.75058	-1.25019
639	breast	252	0	1.25019	1.25019
640	lung non-small cell lung carcinoma (nsclc)	29	11.3099	11.3099	0
641	lung non-small cell lung carcinoma (nsclc)	4	2.50039	1.25019	-1.25019
642	melanoma	514	17.3999	17.3999	0
643	ovary	769	5.21997	4.34998	-0.869996
644	ovary	923	1.73999	3.75058	2.01059
645	colorectal (crc)	16	5.00078	3.75058	-1.25019
646	colorectal (crc)	229	6.08997	5.00078	-1.08919
647	breast	1207	3.47998	5.21997	1.73999
648	prostate	1592	0.869996	1.25019	0.380198
649	cervix	391	1.73999	1.25019	-0.489798
650	breast	1152	2.60999	2.50039	-0.109599
651	colorectal (crc)	648	4.34998	3.47998	-0.869996
652	kidney	0	0.869996	2.60999	1.73999
653	breast	525	1.25019	3.75058	2.50039
654	colorectal (crc)	131	2.60999	2.60999	0
655	germ cell	0	1.25019	2.50039	1.25019
656	glioma	543	0.869996	87.8696	86.9996
657	cervix	1525	0	1.25019	1.25019
658	glioma	150	3.47998	0.869996	-2.60999
659	lung non-small cell lung carcinoma (nsclc)	152	15.0023	17.5027	2.50039
660	breast	280	4.34998	0	-4.34998
661	adenoid cystic carcinoma	315	0.869996	1.73999	0.869996
662	colorectal (crc)	668	3.47998	1.25019	-2.22979
663	germ cell	255	1.73999	2.60999	0.869996
664	lung non-small cell lung carcinoma (nsclc)	1217	22.6199	17.5027	-5.11717
665	biliary	567	1.25019	2.50039	1.25019
666	glioma	1194	0.869996	2.50039	1.63039
667	ovary	74	0	2.50039	2.50039
668	glioma	889	2.60999	7.50116	4.89118
669	breast	393	0.869996	0	-0.869996
670	melanoma	1497	120.929	106.266	-14.6629
671	adenoid cystic carcinoma	1413	3.47998	2.50039	-0.979595
672	thymus	853	1.73999	0	-1.73999
673	breast	388	1.73999	3.75058	2.01059
674	lung non-small cell lung carcinoma (nsclc)	244	5.21997	6.08997	0.869996
675	glioma	0	5.00078	5.00078	0
676	prostate	136	0.869996	0.869996	0
677	breast	286	3.75058	2.50039	-1.25019
678	glioma	280	0.869996	0.869996	0
679	ovary	1237	0	2.50039	2.50039
680	esophagus	280	4.34998	5.21997	0.869996
681	colorectal (crc)	0	1.73999	2.50039	0.760396
682	esophagus	311	5.00078	3.75058	-1.25019
683	colorectal (crc)	681	2.60999	2.60999	0
684	colorectal (crc)	719	1.73999	3.47998	1.73999
685	ovary	550	3.47998	2.60999	-0.869996
686	breast	1468	5.00078	6.25097	1.25019
687	esophagus	19	2.50039	2.50039	0
688	ovary	165	2.50039	0	-2.50039
689	colorectal (crc)	34	1.25019	1.25019	0
690	lung non-small cell lung carcinoma (nsclc)	98	14.7899	15.6599	0.869996
691	lung non-small cell lung carcinoma (nsclc)	96	7.50116	7.82996	0.328798
692	pancreas	1868	6.25097	7.50116	1.25019
693	glioma	176	2.60999	3.47998	0.869996
694	esophagus	14	8.69996	7.82996	-0.869996
695	colorectal (crc)	284	0	0.869996	0.869996
696	colorectal (crc)	1379	6.08997	11.2517	5.16177
697	glioma	103	3.75058	3.75058	0
698	lung non-small cell lung carcinoma (nsclc)	228	1.25019	2.50039	1.25019
699	esophagus	1421	0.869996	6.95997	6.08997
700	breast	530	2.60999	2.60999	0
701	breast	830	3.75058	3.75058	0
702	colorectal (crc)	646	3.75058	3.75058	0
703	glioma	795	3.47998	1.25019	-2.22979
704	pancreas	0	0	0	0
705	lung non-small cell lung carcinoma (nsclc)	815	2.60999	2.60999	0
706	lung non-small cell lung carcinoma (nsclc)	434	4.34998	13.9199	9.56995
707	lung non-small cell lung carcinoma (nsclc)	397	3.47998	6.25097	2.77099
708	prostate	2153	0.869996	1.73999	0.869996
709	lung non-small cell lung carcinoma (nsclc)	336	2.60999	2.50039	-0.109599
710	ovary	967	3.75058	2.50039	-1.25019
711	glioma	34	1.73999	0.869996	-0.869996
712	colorectal (crc)	622	6.08997	2.50039	-3.58958
713	colorectal (crc)	840	0	1.25019	1.25019
714	melanoma	37	12.5019	8.75136	-3.75058
715	stomach	21	7.50116	3.75058	-3.75058
716	ovary	376	2.60999	6.08997	3.47998
717	breast	924	256.649	240.989	-15.6599
718	cns non-glioma	1120	1.73999	4.34998	2.60999
719	esophagus	663	0	0	0
720	prostate	2405	5.21997	6.08997	0.869996
721	ovary	3809	6.95997	8.69996	1.73999
722	salivary gland	209	3.75058	5.00078	1.25019
723	breast	738	3.47998	2.50039	-0.979595
724	breast	476	3.47998	2.60999	-0.869996
725	lung non-small cell lung carcinoma (nsclc)	514	6.08997	6.95997	0.869996
726	breast	394	6.95997	3.75058	-3.20938
727	lung non-small cell lung carcinoma (nsclc)	467	6.08997	23.7537	17.6637
728	breast	1843	2.60999	1.25019	-1.35979
729	lung non-small cell lung carcinoma (nsclc)	494	0	0	0
730	lung non-small cell lung carcinoma (nsclc)	581	1.73999	5.21997	3.47998
731	lung non-small cell lung carcinoma (nsclc)	1	2.50039	3.75058	1.25019
732	breast	3238	2.60999	3.47998	0.869996
733	colorectal (crc)	1669	3.47998	16.2525	12.7725
734	melanoma	315	2.50039	2.50039	0
735	lung non-small cell lung carcinoma (nsclc)	623	3.47998	2.50039	-0.979595
736	kidney	43	0	0	0
737	lung non-small cell lung carcinoma (nsclc)	0	5.00078	6.25097	1.25019
738	head and neck	433	1.73999	1.73999	0
739	colorectal (crc)	231	3.75058	3.47998	-0.270599
740	breast	176	4.34998	6.25097	1.90099
741	ovary	269	1.25019	1.25019	0
742	melanoma	99	22.5035	22.5035	0
743	breast	832	4.34998	3.75058	-0.599397
744	colorectal (crc)	1237	3.47998	3.47998	0
745	pancreas	231	2.50039	2.50039	0
746	colorectal (crc)	0	6.08997	3.75058	-2.33939
747	lung non-small cell lung carcinoma (nsclc)	1796	2.60999	3.47998	0.869996
748	colorectal (crc)	1182	4.34998	7.50116	3.15118
749	breast	639	0.869996	5.00078	4.13078
750	salivary gland	1519	0.869996	5.00078	4.13078
751	breast	215	2.60999	3.75058	1.14059
752	glioma	215	1.73999	1.73999	0
753	colorectal (crc)	291	11.3099	4.34998	-6.95997
754	colorectal (crc)	1035	6.08997	3.75058	-2.33939
755	esophagus	272	8.69996	7.82996	-0.869996
756	lung non-small cell lung carcinoma (nsclc)	0	48.7198	48.7198	0
757	colorectal (crc)	1859	2.60999	10.0016	7.39156
758	glioma	768	1.25019	1.25019	0
759	lung non-small cell lung carcinoma (nsclc)	0	2.60999	6.95997	4.34998
760	colorectal (crc)	1769	5.21997	4.34998	-0.869996
761	lung non-small cell lung carcinoma (nsclc)	105	3.47998	3.47998	0
762	lung non-small cell lung carcinoma (nsclc)	952	0.869996	5.00078	4.13078
763	colorectal (crc)	499	3.75058	5.00078	1.25019
764	breast	2247	0.869996	2.50039	1.63039
765	colorectal (crc)	14	50.0078	51.2579	1.25019
766	glioma	625	1.73999	3.47998	1.73999
767	breast	819	6.08997	7.50116	1.41119
768	breast	2562	5.21997	6.08997	0.869996
769	breast	1147	3.47998	1.25019	-2.22979
770	unknown primary carcinoma (cup)	404	20.8799	22.6199	1.73999
771	lung non-small cell lung carcinoma (nsclc)	896	2.60999	8.75136	6.14137
772	colorectal (crc)	969	4.34998	5.00078	0.650797
773	cervix	0	0.869996	2.50039	1.63039
774	ovary	1212	2.60999	5.21997	2.60999
775	breast	377	20.0031	18.7529	-1.25019
776	cervix	649	11.3099	3.47998	-7.82996
777	lung non-small cell lung carcinoma (nsclc)	24	12.5019	25.0039	12.5019
778	cervix	3156	3.47998	6.25097	2.77099
779	ovary	0	1.25019	1.25019	0
780	breast	727	1.73999	4.34998	2.60999
781	colorectal (crc)	17	3.47998	4.34998	0.869996
782	lung non-small cell lung carcinoma (nsclc)	365	1.25019	3.75058	2.50039
783	uterus	744	6.08997	3.75058	-2.33939
784	colorectal (crc)	1702	2.60999	2.50039	-0.109599
785	colorectal (crc)	1218	3.47998	3.75058	0.270599
786	lung non-small cell lung carcinoma (nsclc)	70	18.2699	17.3999	-0.869996
787	esophagus	615	25.0039	12.5019	-12.5019
788	colorectal (crc)	419	0.869996	4.34998	3.47998
789	breast	249	0	5.00078	5.00078
790	head and neck	2044	0.869996	1.73999	0.869996
791	lung non-small cell lung carcinoma (nsclc)	157	2.60999	1.73999	-0.869996
792	endometrial	189	0	0.869996	0.869996
793	unknown primary carcinoma (cup)	0	7.50116	7.50116	0
794	glioma	541	4.34998	4.34998	0
795	breast	1298	0.869996	0	-0.869996
796	stomach	238	6.08997	14.7899	8.69996
797	pancreas	631	1.73999	1.25019	-0.489798
798	colorectal (crc)	662	1.73999	0.869996	-0.869996
799	biliary	370	3.75058	4.34998	0.599397
800	ovary	1605	1.73999	2.60999	0.869996
801	ovary	0	1.25019	1.25019	0
802	breast	1099	4.34998	25.0039	20.6539
803	breast	210	2.60999	2.60999	0
804	lung non-small cell lung carcinoma (nsclc)	97	6.08997	4.34998	-1.73999
805	head and neck	726	2.60999	0	-2.60999
806	lung non-small cell lung carcinoma (nsclc)	285	9.56995	7.50116	-2.06879
807	cholangiocarcinoma	394	3.75058	7.50116	3.75058
808	colorectal (crc)	380	3.47998	2.50039	-0.979595
809	glioma	462	1.73999	2.60999	0.869996
810	glioma	246	1.73999	1.25019	-0.489798
811	breast	629	1.73999	3.75058	2.01059
812	glioma	450	3.75058	3.75058	0
813	breast	475	6.25097	3.75058	-2.50039
814	esophagus	498	8.69996	6.95997	-1.73999
815	prostate	986	6.08997	3.75058	-2.33939
816	lung non-small cell lung carcinoma (nsclc)	359	10.4399	9.56995	-0.869996
817	lung non-small cell lung carcinoma (nsclc)	1108	0.869996	0.869996	0
818	colorectal (crc)	1664	4.34998	7.50116	3.15118
819	pancreas	108	1.73999	2.60999	0.869996
820	ovary	708	1.25019	3.47998	2.22979
821	glioma	326	1.73999	2.60999	0.869996
822	colorectal (crc)	4893	6.08997	8.69996	2.60999
823	stomach	9	0.869996	1.73999	0.869996
824	fallopian tube	0	2.50039	2.50039	0
825	ovary	1069	0.869996	3.47998	2.60999
826	ovary	196	5.21997	4.34998	-0.869996
827	ovary	2509	4.34998	2.50039	-1.84959
828	uterus	446	4.34998	6.08997	1.73999
829	lung non-small cell lung carcinoma (nsclc)	1174	0.869996	2.50039	1.63039
830	lung non-small cell lung carcinoma (nsclc)	55	5.21997	2.60999	-2.60999
831	bladder	907	12.1799	17.5027	5.32277
832	adenoid cystic carcinoma	1205	1.73999	0	-1.73999
833	ovary	4938	2.60999	2.60999	0
834	lung non-small cell lung carcinoma (nsclc)	1206	1.73999	7.50116	5.76117
835	colorectal (crc)	334	1.25019	1.25019	0
836	colorectal (crc)	290	6.95997	0	-6.95997
837	ovary	484	7.50116	3.75058	-3.75058
838	colorectal (crc)	6	3.75058	3.75058	0
839	endometrial	2207	27.8399	26.2541	-1.58579
840	breast	404	8.75136	5.00078	-3.75058
841	breast	244	4.34998	5.21997	0.869996
842	lung non-small cell lung carcinoma (nsclc)	1751	6.08997	8.75136	2.66139
843	cns non-glioma	1015	2.60999	2.50039	-0.109599
844	melanoma	511	0	4.34998	4.34998
845	esophagus	48	6.08997	5.21997	-0.869996
846	glioma	395	1.25019	1.25019	0
847	lung non-small cell lung carcinoma (nsclc)	1444	3.47998	1.73999	-1.73999
848	lung non-small cell lung carcinoma (nsclc)	176	5.00078	6.25097	1.25019
849	colorectal (crc)	0	47.5074	47.5074	0
850	pancreas	539	3.47998	6.95997	3.47998
851	breast	552	0	0	0
852	glioma	291	3.47998	3.47998	0
853	endometrial	0	8.75136	8.75136	0
854	colorectal (crc)	323	4.34998	2.50039	-1.84959
855	breast	303	9.56995	10.0016	0.431598
856	breast	204	1.25019	1.25019	0
857	breast	454	6.08997	5.21997	-0.869996
858	colorectal (crc)	1328	4.34998	21.2533	16.9033
859	colorectal (crc)	76	6.25097	6.25097	0
860	colorectal (crc)	1376	4.34998	13.9199	9.56995
861	glioma	892	4.34998	0.869996	-3.47998
862	bladder	241	39.1498	39.1498	0
863	colorectal (crc)	0	12.1799	11.3099	-0.869996
864	salivary gland	1458	5.21997	0	-5.21997
865	breast	411	6.08997	3.75058	-2.33939
866	stomach	691	3.47998	3.47998	0
867	breast	464	4.34998	7.50116	3.15118
868	breast	635	1.73999	5.00078	3.26078
869	breast	1022	3.47998	3.75058	0.270599
870	colorectal (crc)	841	3.47998	5.21997	1.73999
871	breast	1225	2.60999	11.3099	8.69996
872	lung non-small cell lung carcinoma (nsclc)	30	7.82996	4.34998	-3.47998
873	colorectal (crc)	550	2.50039	2.50039	0
874	glioma	0	4.34998	4.34998	0
875	liver	0	1.25019	1.25019	0
876	melanoma	2029	14.7899	15.0023	0.212399
877	ovary	447	5.21997	5.21997	0
878	endometrial	546	0.869996	0	-0.869996
879	lung non-small cell lung carcinoma (nsclc)	240	6.95997	2.50039	-4.45958
880	kidney	0	3.47998	5.00078	1.52079
881	small intestine	1140	6.08997	5.00078	-1.08919
882	colorectal (crc)	954	1.25019	1.25019	0
883	breast	1186	0	1.25019	1.25019
884	melanoma	427	3.47998	4.34998	0.869996
885	thyroid	0	2.50039	2.50039	0
886	breast	434	2.60999	2.60999	0
887	glioma	700	1.73999	1.73999	0
888	ovary	1251	3.47998	2.50039	-0.979595
889	colorectal (crc)	203	8.69996	5.00078	-3.69918
890	ovary	1263	3.47998	0	-3.47998
891	ovary	3561	3.75058	7.50116	3.75058
892	lung non-small cell lung carcinoma (nsclc)	3871	14.7899	8.75136	-6.03857
893	head and neck	0	7.50116	6.25097	-1.25019
894	glioma	1555	166.169	101.266	-64.9035
895	esophagus	175	8.69996	8.75136	0.0513997
896	breast	265	0	1.25019	1.25019
897	esophagus	218	0	1.25019	1.25019
898	breast	563	2.60999	2.50039	-0.109599
899	bladder	448	5.00078	7.50116	2.50039
900	pancreas	1284	2.60999	2.60999	0
901	melanoma	849	0	0	0
902	breast	593	0.869996	2.50039	1.63039
903	lung non-small cell lung carcinoma (nsclc)	131	2.50039	2.50039	0
904	breast	579	8.75136	7.50116	-1.25019
905	prostate	1029	2.60999	3.47998	0.869996
906	glioma	0	6.25097	5.00078	-1.25019
907	breast	993	1.73999	0	-1.73999
908	ovary	498	3.75058	1.73999	-2.01059
909	breast	502	4.34998	3.75058	-0.599397
910	melanoma	165	1.25019	2.50039	1.25019
911	endometrial	0	3.47998	5.00078	1.52079
912	lung non-small cell lung carcinoma (nsclc)	273	3.75058	3.75058	0
913	glioma	339	1.25019	8.75136	7.50116
914	lung non-small cell lung carcinoma (nsclc)	35	4.34998	3.47998	-0.869996
915	melanoma	0	0	0.869996	0.869996
916	colorectal (crc)	1229	6.95997	6.25097	-0.708997
917	female genital	1129	3.75058	2.50039	-1.25019
918	prostate	1449	7.82996	10.0016	2.17159
919	glioma	576	1.73999	1.25019	-0.489798
920	glioma	155	3.47998	5.21997	1.73999
921	cns non-glioma	527	1.73999	1.25019	-0.489798
922	adrenal gland	462	0.869996	3.75058	2.88059
923	esophagus	553	4.34998	2.60999	-1.73999
924	lung non-small cell lung carcinoma (nsclc)	118	7.50116	12.5019	5.00078
925	lung non-small cell lung carcinoma (nsclc)	453	18.2699	26.0999	7.82996
926	adenoid cystic carcinoma	1006	1.73999	1.25019	-0.489798
927	liver	30	2.50039	2.50039	0
928	lung non-small cell lung carcinoma (nsclc)	26	10.0016	11.2517	1.25019
929	glioma	1116	0.869996	1.25019	0.380198
930	salivary gland	251	3.47998	3.47998	0
931	melanoma	725	13.0499	11.2517	-1.79819
932	ovary	751	1.73999	1.73999	0
933	endometrial	832	1.73999	3.75058	2.01059
934	lung non-small cell lung carcinoma (nsclc)	206	8.69996	10.0016	1.30159
935	lung non-small cell lung carcinoma (nsclc)	771	2.60999	7.50116	4.89118
936	bladder	316	7.50116	7.50116	0
937	colorectal (crc)	804	4.34998	6.25097	1.90099
938	mesothelioma	446	0	0	0
939	breast	236	4.34998	7.50116	3.15118
940	glioma	631	1.73999	5.00078	3.26078
941	colorectal (crc)	0	2.60999	1.25019	-1.35979
942	breast	259	4.34998	2.60999	-1.73999
943	kidney	317	3.47998	4.34998	0.869996
944	lung non-small cell lung carcinoma (nsclc)	209	2.60999	3.47998	0.869996
945	ovary	1660	0.869996	0	-0.869996
946	glioma	325	0.869996	2.60999	1.73999
947	cholangiocarcinoma	830	1.73999	6.08997	4.34998
948	cholangiocarcinoma	2950	5.21997	6.25097	1.03099
949	pancreas	617	5.21997	8.69996	3.47998
950	ovary	1037	0	2.60999	2.60999
951	lung non-small cell lung carcinoma (nsclc)	272	0.869996	2.50039	1.63039
952	colorectal (crc)	498	2.50039	3.75058	1.25019
953	bladder	93	3.75058	5.21997	1.46939
954	lung non-small cell lung carcinoma (nsclc)	894	2.60999	5.00078	2.39079
955	colorectal (crc)	366	0.869996	4.34998	3.47998
956	endometrial	2095	1.73999	0	-1.73999
957	glioma	254	2.60999	0.869996	-1.73999
958	cns non-glioma	1134	0.869996	0	-0.869996
959	melanoma	32	23.7537	23.7537	0
960	melanoma	92	5.00078	6.25097	1.25019
961	breast	364	1.73999	2.50039	0.760396
962	glioma	306	0	3.75058	3.75058
963	lung non-small cell lung carcinoma (nsclc)	1066	14.7899	12.5019	-2.28799
964	ovary	1050	2.50039	2.50039	0
965	appendix	982	3.47998	4.34998	0.869996
966	cholangiocarcinoma	1281	0.869996	6.95997	6.08997
967	endometrial	655	12.5019	17.5027	5.00078
968	melanoma	49	2.50039	3.75058	1.25019
969	lung non-small cell lung carcinoma (nsclc)	399	5.21997	3.47998	-1.73999
970	unknown primary carcinoma (cup)	30	2.60999	0.869996	-1.73999
971	glioma	299	3.75058	3.75058	0
972	colorectal (crc)	0	2.50039	2.50039	0
973	colorectal (crc)	3	2.60999	1.73999	-0.869996
974	breast	1179	6.95997	2.60999	-4.34998
975	breast	1505	1.73999	3.47998	1.73999
976	glioma	1313	4.34998	132.239	127.889
977	melanoma	878	3.47998	1.25019	-2.22979
978	breast	1019	3.47998	3.75058	0.270599
979	breast	2086	6.08997	7.50116	1.41119
980	cervix	51	6.95997	6.95997	0
981	ovary	0	1.25019	1.25019	0
982	esophagus	450	1.25019	3.75058	2.50039
983	glioma	970	0.869996	3.75058	2.88059
984	bladder	852	1.25019	2.50039	1.25019
985	breast	322	5.21997	5.21997	0
986	breast	2964	0.869996	5.21997	4.34998
987	colorectal (crc)	373	6.25097	5.00078	-1.25019
988	glioma	6	2.50039	3.75058	1.25019
989	ovary	657	5.21997	1.73999	-3.47998
990	colorectal (crc)	1724	2.50039	11.2517	8.75136
991	lung non-small cell lung carcinoma (nsclc)	87	10.0016	10.0016	0
992	glioma	763	1.73999	3.75058	2.01059
993	glioma	439	0	4.34998	4.34998
994	colorectal (crc)	1508	6.95997	8.75136	1.79139
995	colorectal (crc)	209	2.60999	1.25019	-1.35979
996	prostate	43	5.21997	6.95997	1.73999
997	breast	929	8.75136	13.7521	5.00078
998	breast	861	6.95997	9.56995	2.60999
999	endometrial	741	22.6199	45.007	22.3871
1000	lung non-small cell lung carcinoma (nsclc)	569	12.5019	12.5019	0
1001	prostate	2670	0.869996	1.25019	0.380198
1002	salivary gland	206	2.50039	3.75058	1.25019
1003	ovary	2588	0.869996	1.25019	0.380198
1004	prostate	142	2.60999	2.60999	0
1005	glioma	1206	5.21997	3.75058	-1.46939
1006	biliary	111	2.50039	5.00078	2.50039
1007	cervix	1640	1.73999	1.25019	-0.489798
1008	breast	1044	3.47998	1.73999	-1.73999
1009	stomach	210	3.75058	12.5019	8.75136
1010	colorectal (crc)	0	0.869996	0	-0.869996
1011	breast	327	0	2.50039	2.50039
1012	colorectal (crc)	576	2.60999	1.25019	-1.35979
1013	breast	0	0.869996	0	-0.869996
1014	colorectal (crc)	446	56.2587	65.0101	8.75136
1015	breast	365	2.50039	2.50039	0
1016	endometrial	308	40.0198	68.7607	28.7409
1017	colorectal (crc)	0	4.34998	5.00078	0.650797
1018	breast	553	13.9199	6.95997	-6.95997
1019	breast	522	5.21997	6.95997	1.73999
1020	head and neck	462	5.21997	3.47998	-1.73999
1021	glioma	0	2.50039	2.50039	0
1022	pancreas	174	2.50039	2.50039	0
1023	appendix	931	1.73999	6.08997	4.34998
1024	cholangiocarcinoma	1427	4.34998	5.00078	0.650797
1025	biliary	121	1.73999	1.73999	0
1026	colorectal (crc)	50	3.47998	3.47998	0
1027	lung non-small cell lung carcinoma (nsclc)	445	3.47998	5.00078	1.52079
1028	colorectal (crc)	1510	7.82996	6.25097	-1.57899
1029	glioma	55	3.47998	5.21997	1.73999
1030	breast	642	1.25019	2.50039	1.25019
1031	lung non-small cell lung carcinoma (nsclc)	969	6.95997	8.75136	1.79139
1032	cholangiocarcinoma	1197	0.869996	4.34998	3.47998
1033	lung non-small cell lung carcinoma (nsclc)	506	20.8799	17.5027	-3.37718
1034	glioma	49	41.7598	43.4998	1.73999
1035	lung non-small cell lung carcinoma (nsclc)	22	10.4399	8.69996	-1.73999
1036	prostate	2312	3.75058	2.50039	-1.25019
1037	ovary	0	6.08997	13.7521	7.66216
1038	ovary	15	4.34998	2.50039	-1.84959
1039	breast	1943	6.95997	16.5299	9.56995
1040	ovary	814	2.60999	1.25019	-1.35979
1041	colorectal (crc)	485	6.25097	4.34998	-1.90099
1042	prostate	228	1.73999	1.73999	0
1043	ovary	382	2.50039	1.25019	-1.25019
1044	breast	967	4.34998	11.2517	6.90177
1045	head and neck	472	5.00078	3.75058	-1.25019
1046	lung non-small cell lung carcinoma (nsclc)	483	12.5019	15.0023	2.50039
1047	lung non-small cell lung carcinoma (nsclc)	764	2.60999	1.73999	-0.869996
1048	lung non-small cell lung carcinoma (nsclc)	434	17.3999	21.7499	4.34998
1049	breast	218	1.73999	2.60999	0.869996
1050	stomach	253	3.47998	0	-3.47998
1051	thyroid	0	2.60999	6.25097	3.64098
1052	breast	734	5.21997	5.00078	-0.219199
1053	melanoma	159	5.00078	6.25097	1.25019
1054	colorectal (crc)	693	1.25019	1.25019	0
1055	melanoma	22	11.2517	12.5019	1.25019
1056	endometrial	1213	3.47998	6.25097	2.77099
1057	prostate	636	2.50039	5.00078	2.50039
1058	stomach	0	10.0016	10.0016	0
1059	esophagus	516	1.73999	2.60999	0.869996
1060	glioma	177	6.95997	3.47998	-3.47998
1061	breast	2654	1.73999	3.75058	2.01059
1062	colorectal (crc)	139	2.50039	0	-2.50039
1063	lung non-small cell lung carcinoma (nsclc)	211	0.869996	1.73999	0.869996
1064	colorectal (crc)	206	3.75058	3.75058	0
1065	lung non-small cell lung carcinoma (nsclc)	872	12.1799	11.2517	-0.928195
1066	lung non-small cell lung carcinoma (nsclc)	3	8.75136	8.75136	0
1067	prostate	427	1.73999	1.73999	0
1068	breast	657	1.73999	1.25019	-0.489798
1069	lung non-small cell lung carcinoma (nsclc)	672	7.82996	6.25097	-1.57899
1070	breast	640	1.25019	3.75058	2.50039
1071	lung non-small cell lung carcinoma (nsclc)	1639	20.8799	21.2533	0.373398
1072	glioma	672	0	0.869996	0.869996
1073	esophagus	0	9.56995	3.75058	-5.81937
1074	colorectal (crc)	99	4.34998	4.34998	0
1075	glioma	385	1.25019	103.766	102.516
1076	esophagus	350	6.08997	4.34998	-1.73999
1077	unknown primary carcinoma (cup)	0	1.25019	1.25019	0
1078	breast	1013	2.60999	3.75058	1.14059
1079	breast	818	1.73999	2.50039	0.760396
1080	breast	291	6.25097	6.25097	0
1081	lung non-small cell lung carcinoma (nsclc)	26	3.75058	2.50039	-1.25019
1082	lung non-small cell lung carcinoma (nsclc)	835	0.869996	2.50039	1.63039
1083	colorectal (crc)	887	6.95997	8.69996	1.73999
1084	melanoma	765	1.73999	2.60999	0.869996
1085	colorectal (crc)	553	6.25097	6.25097	0
1086	stomach	123	6.25097	11.2517	5.00078
1087	breast	307	8.69996	10.4399	1.73999
1088	colorectal (crc)	441	4.34998	1.73999	-2.60999
1089	cns non-glioma	2014	0	0	0
1090	breast	1625	0	0	0
1091	ovary	948	3.47998	2.50039	-0.979595
1092	mesothelioma	0	2.50039	2.50039	0
1093	breast	333	2.60999	5.21997	2.60999
1094	breast	1400	4.34998	5.21997	0.869996
1095	breast	509	25.2299	10.0016	-15.2283
1096	lung non-small cell lung carcinoma (nsclc)	7	1.25019	1.25019	0
1097	lung non-small cell lung carcinoma (nsclc)	29	8.75136	8.75136	0
1098	breast	0	1.73999	0	-1.73999
1099	prostate	1289	6.08997	5.21997	-0.869996
1100	ovary	0	0.869996	1.25019	0.380198
1101	colorectal (crc)	527	4.34998	2.50039	-1.84959
1102	lung non-small cell lung carcinoma (nsclc)	343	2.60999	1.73999	-0.869996
1103	ovary	1566	6.95997	6.08997	-0.869996
1104	uterus	821	5.00078	3.75058	-1.25019
1105	ovary	411	5.21997	4.34998	-0.869996
1106	adenoid cystic carcinoma	855	0	1.25019	1.25019
1107	breast	409	2.60999	3.47998	0.869996
1108	breast	182	0.869996	0.869996	0
1109	breast	582	2.60999	1.73999	-0.869996
1110	ovary	1230	1.73999	2.60999	0.869996
1111	stomach	211	2.50039	5.00078	2.50039
1112	colorectal (crc)	240	1.73999	1.73999	0
1113	glioma	22	0	0	0
1114	lung non-small cell lung carcinoma (nsclc)	541	0.869996	3.47998	2.60999
1115	breast	7	2.60999	0.869996	-1.73999
1116	colorectal (crc)	840	1.73999	3.75058	2.01059
1117	lung non-small cell lung carcinoma (nsclc)	945	10.4399	8.75136	-1.68859
1118	breast	262	6.95997	3.75058	-3.20938
1119	lung non-small cell lung carcinoma (nsclc)	328	3.75058	6.25097	2.50039
1120	melanoma	122	9.56995	7.82996	-1.73999
1121	colorectal (crc)	446	4.34998	3.75058	-0.599397
1122	ovary	18	1.25019	2.50039	1.25019
1123	glioma	2584	1.73999	2.60999	0.869996
1124	colorectal (crc)	1345	3.47998	3.75058	0.270599
1125	lung non-small cell lung carcinoma (nsclc)	126	0.869996	3.47998	2.60999
1126	melanoma	900	79.1696	77.512	-1.65759
1127	breast	858	3.47998	3.75058	0.270599
1128	ovary	1274	6.25097	7.50116	1.25019
1129	liver	1034	5.00078	8.75136	3.75058
1130	breast	1266	3.47998	3.75058	0.270599
1131	breast	1377	1.25019	1.25019	0
1132	glioma	1086	3.47998	46.1098	42.6298
1133	glioma	0	1.25019	1.25019	0
1134	breast	108	26.2541	13.7521	-12.5019
1135	glioma	305	2.50039	0.869996	-1.63039
1136	breast	1197	6.95997	7.50116	0.541197
1137	glioma	236	3.75058	NA	NA
1138	colorectal (crc)	449	3.75058	2.50039	-1.25019
1139	breast	916	3.47998	5.00078	1.52079
1140	esophagus	105	2.60999	5.21997	2.60999
1141	breast	1588	2.60999	2.50039	-0.109599
1142	fallopian tube	448	8.69996	7.50116	-1.19879
1143	lung non-small cell lung carcinoma (nsclc)	28	16.2525	12.5019	-3.75058
1144	skin	1983	4.34998	2.50039	-1.84959
1145	colorectal (crc)	1012	1.73999	1.25019	-0.489798
1146	breast	860	1.73999	1.73999	0
1147	ovary	946	2.60999	4.34998	1.73999
1148	breast	59	5.00078	3.75058	-1.25019
1149	colorectal (crc)	0	63.5097	43.7568	-19.7529
1150	lung non-small cell lung carcinoma (nsclc)	452	0.869996	1.25019	0.380198
1151	colorectal (crc)	658	0	2.50039	2.50039
1152	breast	919	1.73999	6.25097	4.51098
1153	ovary	0	5.21997	5.00078	-0.219199
1154	endometrial	475	11.3099	11.2517	-0.0581998
1155	lung non-small cell lung carcinoma (nsclc)	365	13.7521	13.7521	0
1156	glioma	888	0.869996	1.25019	0.380198
1157	glioma	1193	2.60999	1.73999	-0.869996
1158	prostate	504	3.47998	5.21997	1.73999
1159	lung non-small cell lung carcinoma (nsclc)	286	13.0499	10.4399	-2.60999
1160	breast	663	6.08997	1.25019	-4.83978
1161	colorectal (crc)	984	6.08997	6.95997	0.869996
1162	colorectal (crc)	168	8.75136	7.50116	-1.25019
1163	anus	575	1.73999	1.73999	0
1164	breast	896	3.75058	5.00078	1.25019
1165	breast	288	1.73999	1.73999	0
1166	lung non-small cell lung carcinoma (nsclc)	0	11.2517	11.2517	0
1167	esophagus	94	3.47998	3.47998	0
1168	glioma	637	100.919	163.775	62.8559
1169	pancreas	230	0	0	0
1170	glioma	4	3.47998	3.47998	0
1171	adenoid cystic carcinoma	85	2.60999	1.25019	-1.35979
1172	peritoneum	600	3.47998	1.73999	-1.73999
1173	glioma	240	0	0	0
1174	colorectal (crc)	668	1.25019	3.75058	2.50039
1175	colorectal (crc)	1875	1.73999	2.50039	0.760396
1176	colorectal (crc)	464	6.95997	7.50116	0.541197
1177	breast	569	1.73999	3.75058	2.01059
1178	bladder	122	2.50039	2.50039	0
1179	breast	850	2.60999	4.34998	1.73999
1180	pancreas	321	0	1.25019	1.25019
1181	lung non-small cell lung carcinoma (nsclc)	301	2.60999	5.21997	2.60999
1182	glioma	413	4.34998	4.34998	0
1183	colorectal (crc)	848	3.75058	5.00078	1.25019
1184	esophagus	0	3.75058	2.50039	-1.25019
1185	breast	2080	3.47998	3.75058	0.270599
1186	lung non-small cell lung carcinoma (nsclc)	0	5.00078	5.00078	0
1187	glioma	1274	1.73999	32.505	30.765
1188	ovary	977	3.75058	3.75058	0
1189	ovary	360	1.73999	2.60999	0.869996
1190	thymus	1358	0.869996	3.75058	2.88059
1191	breast	1671	0.869996	0.869996	0
1192	colorectal (crc)	1124	13.0499	7.82996	-5.21997
1193	glioma	1095	1.73999	3.47998	1.73999
1194	pancreas	804	3.47998	4.34998	0.869996
1195	breast	0	1.25019	1.25019	0
1196	biliary	64	1.25019	2.50039	1.25019
1197	breast	1157	0.869996	2.60999	1.73999
1198	uterus	434	1.73999	4.34998	2.60999
1199	breast	399	6.08997	5.21997	-0.869996
1200	lung non-small cell lung carcinoma (nsclc)	205	4.34998	4.34998	0
1201	breast	40	0.869996	1.25019	0.380198
1202	breast	62	2.60999	2.60999	0
1203	lung non-small cell lung carcinoma (nsclc)	456	10.0016	1.25019	-8.75136
1204	breast	284	5.21997	5.21997	0
1205	prostate	355	3.75058	5.00078	1.25019
1206	breast	662	6.08997	5.00078	-1.08919
1207	small intestine	492	7.82996	4.34998	-3.47998
1208	anus	197	1.25019	2.50039	1.25019
1209	head and neck	1155	3.75058	1.25019	-2.50039
1210	lung non-small cell lung carcinoma (nsclc)	357	9.56995	11.2517	1.68179
1211	breast	839	13.0499	7.50116	-5.54877
1212	ovary	1557	3.47998	3.75058	0.270599
1213	lung non-small cell lung carcinoma (nsclc)	1380	2.60999	2.50039	-0.109599
1214	colorectal (crc)	0	2.50039	2.50039	0
1215	salivary gland	4306	1.73999	2.50039	0.760396
1216	stomach	448	2.60999	0	-2.60999
1217	breast	478	5.21997	5.00078	-0.219199
1218	colorectal (crc)	1650	4.34998	15.0023	10.6523
1219	lung non-small cell lung carcinoma (nsclc)	408	50.4597	52.5081	2.04839
1220	unknown primary carcinoma (cup)	315	4.34998	6.08997	1.73999
1221	stomach	207	7.82996	6.95997	-0.869996
1222	breast	1652	4.34998	2.50039	-1.84959
1223	prostate	2576	1.25019	1.25019	0
1224	colorectal (crc)	1083	5.21997	3.75058	-1.46939
1225	glioma	1876	1.25019	2.50039	1.25019
1226	lung non-small cell lung carcinoma (nsclc)	0	6.95997	6.08997	-0.869996
1227	breast	480	13.0499	22.5035	9.45355
1228	colorectal (crc)	230	5.21997	6.08997	0.869996
1229	fallopian tube	910	1.73999	2.60999	0.869996
1230	endometrial	672	3.75058	3.75058	0
1231	lung non-small cell lung carcinoma (nsclc)	25	23.7537	25.0039	1.25019
1232	ovary	0	2.50039	5.00078	2.50039
1233	breast	262	33.7552	8.75136	-25.0039
1234	colorectal (crc)	374	3.47998	3.75058	0.270599
1235	lung non-small cell lung carcinoma (nsclc)	1948	1.73999	3.75058	2.01059
1236	adrenal gland	895	4.34998	4.34998	0
1237	breast	410	4.34998	6.95997	2.60999
1238	kidney	2126	0	0	0
1239	breast	442	30.0047	32.505	2.50039
1240	breast	237	2.50039	2.50039	0
1241	lung non-small cell lung carcinoma (nsclc)	613	5.21997	6.25097	1.03099
1242	melanoma	0	12.5019	12.5019	0
1243	colorectal (crc)	338	0	0	0
1244	breast	273	3.75058	2.50039	-1.25019
1245	colorectal (crc)	240	2.50039	1.25019	-1.25019
1246	glioma	527	7.50116	8.75136	1.25019
1247	ovary	784	3.47998	2.60999	-0.869996
1248	glioma	585	0.869996	3.75058	2.88059
1249	glioma	378	2.60999	24.3599	21.7499
1250	glioma	263	0	100.016	100.016
1251	lung non-small cell lung carcinoma (nsclc)	150	10.0016	8.75136	-1.25019
1252	colorectal (crc)	468	5.21997	3.75058	-1.46939
1253	unknown primary carcinoma (cup)	0	10.4399	7.50116	-2.93879
1254	skin	738	6.08997	6.95997	0.869996
1255	melanoma	200	12.5019	12.5019	0
1256	adenoid cystic carcinoma	581	0	2.50039	2.50039
1257	stomach	138	4.34998	5.21997	0.869996
1258	melanoma	652	3.47998	1.25019	-2.22979
1259	lung non-small cell lung carcinoma (nsclc)	0	1.73999	2.60999	0.869996
1260	small intestine	499	9.56995	7.82996	-1.73999
1261	colorectal (crc)	494	5.00078	5.00078	0
1262	breast	523	32.1898	12.5019	-19.6879
1263	breast	902	6.95997	6.25097	-0.708997
1264	breast	286	13.7521	12.5019	-1.25019
1265	breast	2311	3.47998	7.50116	4.02118
1266	breast	575	5.00078	6.25097	1.25019
1267	glioma	546	1.73999	2.60999	0.869996
1268	colorectal (crc)	0	0.869996	2.50039	1.63039
1269	ovary	3	3.47998	3.47998	0
1270	colorectal (crc)	2	4.34998	3.47998	-0.869996
1271	head and neck	122	1.25019	5.00078	3.75058
1272	breast	470	1.73999	3.47998	1.73999
1273	breast	0	4.34998	3.75058	-0.599397
1274	breast	436	0.869996	0	-0.869996
1275	lung non-small cell lung carcinoma (nsclc)	280	11.2517	11.2517	0
1276	breast	1774	3.75058	3.75058	0
1277	ovary	3018	2.60999	2.50039	-0.109599
1278	melanoma	680	3.47998	2.50039	-0.979595
1279	salivary gland	1061	1.73999	0	-1.73999
1280	endometrial	1804	1.73999	2.50039	0.760396
1281	melanoma	99	1.73999	1.73999	0
1282	pancreas	0	2.60999	2.60999	0
1283	lung non-small cell lung carcinoma (nsclc)	1199	5.00078	2.50039	-2.50039
1284	ovary	1491	4.34998	7.50116	3.15118
1285	lung non-small cell lung carcinoma (nsclc)	963	3.47998	6.25097	2.77099
1286	glioma	201	1.73999	6.08997	4.34998
1287	lung non-small cell lung carcinoma (nsclc)	861	1.73999	3.47998	1.73999
1288	breast	554	0.869996	2.60999	1.73999
1289	kidney	0	1.25019	2.50039	1.25019
1290	thyroid	512	5.21997	11.3099	6.08997
1291	lung non-small cell lung carcinoma (nsclc)	355	6.95997	6.08997	-0.869996
1292	adenoid cystic carcinoma	944	0	1.25019	1.25019
1293	stomach	128	0.869996	2.60999	1.73999
1294	breast	2518	7.82996	10.0016	2.17159
1295	skin	2232	30.4498	28.7099	-1.73999
1296	prostate	1437	2.50039	2.50039	0
1297	ovary	0	3.47998	3.75058	0.270599
1298	breast	667	1.73999	0	-1.73999
1299	lung non-small cell lung carcinoma (nsclc)	441	7.82996	8.69996	0.869996
1300	lung non-small cell lung carcinoma (nsclc)	1500	2.60999	1.25019	-1.35979
1301	breast	2840	6.08997	10.4399	4.34998
1302	breast	193	5.00078	5.00078	0
1303	ovary	1139	1.73999	3.75058	2.01059
1304	colorectal (crc)	527	5.21997	4.34998	-0.869996
1305	biliary	0	8.75136	8.75136	0
1306	breast	3302	1.73999	1.25019	-0.489798
1307	colorectal (crc)	14	1.25019	1.25019	0
1308	cervix	1120	10.0016	11.2517	1.25019
1309	colorectal (crc)	309	5.21997	3.47998	-1.73999
1310	unknown primary carcinoma (cup)	317	0	1.25019	1.25019
1311	stomach	22	5.00078	3.75058	-1.25019
1312	bladder	815	5.21997	5.00078	-0.219199
1313	colorectal (crc)	0	5.21997	6.25097	1.03099
1314	breast	427	3.47998	1.25019	-2.22979
1315	bladder	9	7.82996	6.95997	-0.869996
1316	bladder	0	7.82996	8.69996	0.869996
1317	endometrial	1307	21.7499	66.2603	44.5104
1318	melanoma	0	1.25019	1.25019	0
1319	small intestine	585	4.34998	2.50039	-1.84959
1320	prostate	431	8.69996	1.25019	-7.44976
1321	ovary	2072	2.60999	6.25097	3.64098
1322	ovary	632	6.08997	6.08997	0
1323	colorectal (crc)	340	5.00078	5.00078	0
1324	breast	0	5.00078	6.25097	1.25019
1325	endometrial	710	6.95997	22.6199	15.6599
1326	breast	1417	4.34998	2.50039	-1.84959
1327	breast	897	1.25019	5.00078	3.75058
1328	ovary	0	5.21997	5.00078	-0.219199
1329	glioma	0	3.47998	1.73999	-1.73999
1330	breast	284	28.7545	28.7545	0
1331	lung non-small cell lung carcinoma (nsclc)	362	5.21997	4.34998	-0.869996
1332	ovary	141	2.60999	2.50039	-0.109599
1333	kidney	288	2.60999	6.95997	4.34998
1334	breast	2677	10.4399	35.0054	24.5655
1335	appendix	520	5.21997	6.95997	1.73999
1336	ovary	170	4.34998	3.47998	-0.869996
1337	cns non-glioma	231	0.869996	0	-0.869996
1338	breast	1427	0.869996	1.25019	0.380198
1339	lung non-small cell lung carcinoma (nsclc)	88	33.9298	28.7099	-5.21997
1340	mesothelioma	882	3.47998	1.25019	-2.22979
1341	breast	1222	1.25019	0	-1.25019
1342	colorectal (crc)	789	0.869996	1.73999	0.869996
1343	head and neck	678	1.25019	3.75058	2.50039
1344	ovary	0	0.869996	2.50039	1.63039
1345	melanoma	217	0	0	0
1346	lung non-small cell lung carcinoma (nsclc)	924	6.25097	6.95997	0.708997
1347	ovary	2893	0	1.25019	1.25019
1348	breast	261	6.95997	6.08997	-0.869996
1349	colorectal (crc)	1538	0.869996	1.25019	0.380198
1350	lung non-small cell lung carcinoma (nsclc)	583	0	0	0
1351	breast	979	5.21997	1.73999	-3.47998
1352	glioma	385	2.50039	3.75058	1.25019
1353	biliary	180	5.21997	3.47998	-1.73999
1354	breast	40	2.50039	1.25019	-1.25019
1355	biliary	146	2.50039	3.75058	1.25019
1356	appendix	0	9.56995	8.69996	-0.869996
1357	lung non-small cell lung carcinoma (nsclc)	629	27.8399	29.5799	1.73999
1358	breast	1680	2.50039	2.60999	0.109599
1359	colorectal (crc)	785	0	2.50039	2.50039
1360	endometrial	0	2.60999	3.47998	0.869996
1361	urinary	445	0	0.869996	0.869996
1362	lung non-small cell lung carcinoma (nsclc)	1015	5.21997	5.00078	-0.219199
1363	breast	207	1.25019	2.50039	1.25019
1364	ovary	0	2.60999	1.25019	-1.35979
1365	colorectal (crc)	589	1.73999	1.25019	-0.489798
1366	breast	444	2.60999	2.50039	-0.109599
1367	small intestine	502	2.60999	3.75058	1.14059
1368	ovary	1378	5.21997	7.82996	2.60999
1369	ovary	798	1.73999	5.21997	3.47998
1370	lung non-small cell lung carcinoma (nsclc)	865	6.08997	10.0016	3.91158
1371	breast	184	1.73999	5.00078	3.26078
1372	cns non-glioma	460	0	5.00078	5.00078
1373	melanoma	1612	2.50039	1.25019	-1.25019
1374	lung non-small cell lung carcinoma (nsclc)	0	67.8597	48.7576	-19.1021
1375	endometrial	0	3.47998	3.75058	0.270599
1376	colorectal (crc)	1898	3.47998	7.50116	4.02118
1377	ovary	3535	4.34998	5.21997	0.869996
1378	endometrial	328	3.47998	2.50039	-0.979595
1379	colorectal (crc)	585	6.95997	14.7899	7.82996
1380	breast	1033	6.08997	6.25097	0.160999
1381	lung non-small cell lung carcinoma (nsclc)	1098	19.1399	12.5019	-6.63797
1382	cholangiocarcinoma	1038	1.73999	1.25019	-0.489798
1383	lung non-small cell lung carcinoma (nsclc)	0	3.47998	3.47998	0
1384	breast	1105	2.60999	3.75058	1.14059
1385	breast	638	5.21997	5.00078	-0.219199
1386	fallopian tube	416	5.21997	4.34998	-0.869996
1387	lung non-small cell lung carcinoma (nsclc)	420	5.00078	5.00078	0
1388	prostate	730	1.73999	1.25019	-0.489798
1389	ovary	201	2.50039	3.75058	1.25019
1390	colorectal (crc)	1197	1.73999	5.00078	3.26078
1391	breast	911	1.73999	2.50039	0.760396
1392	esophagus	169	2.50039	2.50039	0
1393	lung non-small cell lung carcinoma (nsclc)	85	7.82996	6.95997	-0.869996
1394	lung non-small cell lung carcinoma (nsclc)	266	2.60999	2.60999	0
1395	cholangiocarcinoma	389	3.47998	4.34998	0.869996
1396	breast	911	0.869996	8.75136	7.88136
1397	endometrial	0	3.75058	5.00078	1.25019
1398	colorectal (crc)	0	0.869996	0.869996	0
1399	cholangiocarcinoma	255	2.60999	6.08997	3.47998
1400	colorectal (crc)	2890	11.3099	7.50116	-3.80878
1401	endometrial	35	29.5799	10.0016	-19.5783
1402	breast	1130	5.00078	6.25097	1.25019
1403	colorectal (crc)	756	1.25019	4.34998	3.09978
1404	glioma	961	2.60999	0.869996	-1.73999
1405	breast	308	7.82996	6.08997	-1.73999
1406	esophagus	0	1.25019	1.25019	0
1407	breast	0	0.869996	27.8399	26.9699
1408	esophagus	0	2.60999	1.25019	-1.35979
1409	colorectal (crc)	0	3.75058	3.75058	0
1410	salivary gland	887	6.08997	7.50116	1.41119
1411	lung non-small cell lung carcinoma (nsclc)	285	6.25097	8.75136	2.50039
1412	colorectal (crc)	356	3.47998	7.50116	4.02118
1413	breast	204	6.25097	7.50116	1.25019
1414	breast	51	3.47998	2.50039	-0.979595
1415	breast	834	3.47998	4.34998	0.869996
1416	colorectal (crc)	542	6.08997	6.95997	0.869996
1417	breast	153	4.34998	3.47998	-0.869996
1418	cholangiocarcinoma	576	11.3099	7.50116	-3.80878
1419	lung non-small cell lung carcinoma (nsclc)	230	6.25097	6.25097	0
1420	breast	566	0	0	0
1421	lung non-small cell lung carcinoma (nsclc)	186	1.73999	5.00078	3.26078
1422	lung non-small cell lung carcinoma (nsclc)	309	10.4399	6.25097	-4.18898
1423	head and neck	1329	1.25019	2.50039	1.25019
1424	breast	339	0	0	0
1425	breast	353	0.869996	1.25019	0.380198
1426	ovary	570	3.47998	5.00078	1.52079
1427	breast	2785	6.25097	8.75136	2.50039
1428	ovary	778	0.869996	1.25019	0.380198
1429	colorectal (crc)	237	18.7529	22.5035	3.75058
1430	pancreas	20	2.60999	2.60999	0
1431	melanoma	0	35.0054	36.2556	1.25019
1432	breast	262	3.47998	4.34998	0.869996
1433	salivary gland	1479	0	0	0
1434	endometrial	1232	6.08997	6.08997	0
1435	endometrial	0	17.5027	18.7529	1.25019
1436	adrenal gland	912	1.25019	5.00078	3.75058
1437	ovary	1653	6.08997	5.00078	-1.08919
1438	stomach	193	2.50039	6.25097	3.75058
1439	testis	293	0	0	0
1440	lung non-small cell lung carcinoma (nsclc)	1219	6.08997	8.69996	2.60999
1441	colorectal (crc)	492	2.50039	6.25097	3.75058
1442	stomach	765	6.95997	7.50116	0.541197
1443	breast	311	1.25019	0	-1.25019
1444	lung non-small cell lung carcinoma (nsclc)	26	19.1399	4.34998	-14.7899
1445	lung non-small cell lung carcinoma (nsclc)	324	34.7998	36.5398	1.73999
1446	ovary	819	0	0	0
1447	head and neck	890	1.73999	0	-1.73999
1448	kidney	28	5.21997	6.08997	0.869996
1449	head and neck	224	2.50039	3.75058	1.25019
1450	breast	2427	0.869996	5.21997	4.34998
1451	pancreas	657	5.21997	5.00078	-0.219199
1452	lung non-small cell lung carcinoma (nsclc)	340	10.4399	10.4399	0
1453	melanoma	1659	11.3099	12.5019	1.19199
1454	colorectal (crc)	1287	0.869996	6.25097	5.38097
1455	cervix	1678	11.3099	3.75058	-7.55936
1456	ovary	1659	3.47998	6.95997	3.47998
1457	breast	341	1.25019	2.50039	1.25019
1458	breast	959	1.73999	5.21997	3.47998
1459	glioma	407	8.69996	3.47998	-5.21997
1460	lung non-small cell lung carcinoma (nsclc)	784	3.47998	6.25097	2.77099
1461	ovary	1666	3.47998	2.50039	-0.979595
1462	breast	763	4.34998	6.25097	1.90099
1463	breast	215	5.00078	1.25019	-3.75058
1464	glioma	7	1.73999	5.21997	3.47998
1465	lung non-small cell lung carcinoma (nsclc)	939	10.0016	15.0023	5.00078
1466	prostate	674	41.7598	35.0054	-6.75437
1467	cholangiocarcinoma	258	2.60999	4.34998	1.73999
1468	breast	554	2.60999	1.73999	-0.869996
1469	breast	565	13.7521	12.5019	-1.25019
1470	breast	204	8.69996	18.7529	10.0529
1471	colorectal (crc)	19	3.75058	3.47998	-0.270599
1472	breast	154	7.50116	7.50116	0
1473	lung non-small cell lung carcinoma (nsclc)	576	3.75058	7.82996	4.07938
1474	cns non-glioma	1983	0	0	0
1475	ovary	929	1.73999	2.50039	0.760396
1476	ovary	0	2.60999	3.47998	0.869996
1477	breast	0	1.73999	1.73999	0
1478	adrenal gland	775	2.60999	3.75058	1.14059
1479	glioma	622	0.869996	76.5596	75.6896
1480	liver	935	3.75058	0	-3.75058
1481	kidney	1124	0.869996	1.73999	0.869996
1482	ovary	370	1.25019	1.25019	0
1483	breast	287	8.75136	7.50116	-1.25019
1484	colorectal (crc)	1417	0	3.75058	3.75058
1485	glioma	893	1.73999	3.75058	2.01059
1486	cholangiocarcinoma	314	1.25019	6.25097	5.00078
1487	thyroid	500	1.25019	0.869996	-0.380198
1488	lung non-small cell lung carcinoma (nsclc)	0	73.9496	67.8597	-6.08997
1489	colorectal (crc)	871	5.00078	2.50039	-2.50039
1490	lung non-small cell lung carcinoma (nsclc)	237	6.95997	4.34998	-2.60999
1491	bladder	0	4.34998	3.47998	-0.869996
1492	glioma	420	3.47998	2.60999	-0.869996
1493	esophagus	466	4.34998	2.60999	-1.73999
1494	breast	0	6.25097	5.00078	-1.25019
1495	colorectal (crc)	942	12.1799	8.75136	-3.42858
1496	ovary	8	1.25019	1.25019	0
1497	lung non-small cell lung carcinoma (nsclc)	2897	4.34998	4.34998	0
1498	appendix	133	2.60999	3.47998	0.869996
1499	lung non-small cell lung carcinoma (nsclc)	528	16.2525	NA	NA
1500	esophagus	214	1.25019	2.50039	1.25019
1501	lung non-small cell lung carcinoma (nsclc)	18	6.25097	6.25097	0
1502	ovary	603	7.50116	0	-7.50116
1503	breast	169	3.75058	3.75058	0
1504	esophagus	42	5.00078	3.75058	-1.25019
1505	breast	1783	0.869996	1.73999	0.869996
1506	esophagus	713	5.21997	3.75058	-1.46939
1507	prostate	1492	1.73999	0	-1.73999
1508	endometrial	489	27.5043	48.7198	21.2155
1509	breast	192	4.34998	5.21997	0.869996
1510	glioma	626	3.47998	3.75058	0.270599
1511	breast	77	0	2.50039	2.50039
1512	breast	359	0	2.60999	2.60999
1513	ovary	254	3.47998	3.75058	0.270599
1514	colorectal (crc)	717	5.21997	3.75058	-1.46939
1515	breast	623	0.869996	2.50039	1.63039
1516	prostate	743	3.47998	8.75136	5.27137
1517	ovary	0	2.60999	1.25019	-1.35979
1518	ovary	0	1.73999	0	-1.73999
1519	ovary	676	6.95997	6.08997	-0.869996
1520	breast	527	1.73999	6.08997	4.34998
1521	lung non-small cell lung carcinoma (nsclc)	352	6.25097	6.25097	0
1522	lung non-small cell lung carcinoma (nsclc)	215	6.25097	7.50116	1.25019
1523	glioma	427	5.00078	6.25097	1.25019
1524	ovary	966	2.60999	2.50039	-0.109599
1525	lung non-small cell lung carcinoma (nsclc)	1048	1.73999	1.73999	0
1526	lung non-small cell lung carcinoma (nsclc)	0	48.7198	49.5898	0.869996
1527	glioma	411	6.08997	6.25097	0.160999
1528	ovary	522	3.47998	3.75058	0.270599
1529	endometrial	615	6.25097	5.00078	-1.25019
1530	endometrial	563	12.1799	24.3599	12.1799
1531	glioma	1113	6.08997	2.50039	-3.58958
1532	colorectal (crc)	340	6.25097	3.75058	-2.50039
1533	bladder	177	2.50039	5.00078	2.50039
1534	lung non-small cell lung carcinoma (nsclc)	17	30.4498	9.56995	-20.8799
1535	colorectal (crc)	2	3.47998	3.75058	0.270599
1536	melanoma	777	2.60999	3.75058	1.14059
1537	glioma	409	5.21997	6.25097	1.03099
1538	breast	659	4.34998	3.75058	-0.599397
1539	stomach	386	6.08997	10.0016	3.91158
1540	salivary gland	1539	0.869996	0	-0.869996
1541	pancreas	113	6.95997	6.95997	0
1542	colorectal (crc)	770	5.00078	1.73999	-3.26078
1543	pancreas	242	2.50039	0	-2.50039
1544	breast	912	11.2517	40.0062	28.7545
1545	breast	1930	0.869996	0	-0.869996
1546	fallopian tube	889	8.69996	13.9199	5.21997
1547	esophagus	434	2.60999	3.75058	1.14059
1548	bladder	905	6.25097	11.2517	5.00078
1549	breast	974	2.60999	3.47998	0.869996
1550	breast	0	2.50039	2.50039	0
1551	breast	639	0	17.5027	17.5027
1552	ovary	1229	7.82996	2.50039	-5.32957
1553	ovary	746	0	0	0
1554	colorectal (crc)	510	1.25019	1.25019	0
1555	esophagus	383	6.95997	6.95997	0
1556	breast	310	2.60999	4.34998	1.73999
1557	breast	350	1.25019	0	-1.25019
1558	glioma	375	4.34998	1.73999	-2.60999
1559	lung non-small cell lung carcinoma (nsclc)	722	3.47998	6.25097	2.77099
1560	ovary	934	2.50039	6.25097	3.75058
1561	breast	152	6.08997	5.21997	-0.869996
1562	ovary	0	2.60999	3.75058	1.14059
1563	colorectal (crc)	350	4.34998	4.34998	0
1564	glioma	400	1.73999	2.60999	0.869996
1565	colorectal (crc)	1230	2.60999	6.25097	3.64098
1566	colorectal (crc)	226	1.73999	4.34998	2.60999
1567	breast	165	0	0	0
1568	ovary	1618	1.73999	1.25019	-0.489798
1569	colorectal (crc)	1253	2.60999	6.08997	3.47998
1570	cns non-glioma	205	12.1799	11.3099	-0.869996
1571	colorectal (crc)	946	0.869996	2.50039	1.63039
1572	breast	0	6.95997	6.95997	0
1573	colorectal (crc)	256	1.25019	6.25097	5.00078
1574	ovary	638	0	1.73999	1.73999
1575	breast	0	5.00078	2.50039	-2.50039
1576	bladder	181	13.7521	8.75136	-5.00078
1577	lung non-small cell lung carcinoma (nsclc)	258	2.60999	2.60999	0
1578	pancreas	37	3.47998	3.47998	0
1579	colorectal (crc)	130	1.25019	1.25019	0
1580	breast	407	1.73999	0.869996	-0.869996
1581	esophagus	520	2.60999	1.73999	-0.869996
1582	head and neck	359	0	3.75058	3.75058
1583	lung non-small cell lung carcinoma (nsclc)	0	16.2525	16.2525	0
1584	esophagus	639	3.75058	5.00078	1.25019
1585	cervix	408	2.50039	3.75058	1.25019
1586	colorectal (crc)	599	2.60999	3.75058	1.14059
1587	unknown primary carcinoma (cup)	535	0.869996	0.869996	0
1588	glioma	953	0.869996	0	-0.869996
1589	ovary	600	6.25097	8.75136	2.50039
1590	skin	841	140.022	157.469	17.4475
1591	lung non-small cell lung carcinoma (nsclc)	76	16.5299	18.7529	2.22299
1592	breast	1130	3.47998	1.73999	-1.73999
1593	colorectal (crc)	89	1.25019	0	-1.25019
1594	breast	1178	1.73999	5.00078	3.26078
1595	breast	967	3.47998	10.0016	6.52157
1596	breast	554	4.34998	5.00078	0.650797
1597	bladder	216	5.00078	7.50116	2.50039
1598	breast	793	2.60999	3.47998	0.869996
1599	ovary	1569	0.869996	2.60999	1.73999
1600	ovary	1826	0	0.869996	0.869996
1601	breast	1114	1.73999	1.73999	0
1602	breast	791	1.73999	4.34998	2.60999
1603	breast	1651	0.869996	3.47998	2.60999
1604	salivary gland	36	1.25019	1.73999	0.489798
1605	breast	1123	1.73999	3.75058	2.01059
1606	melanoma	330	19.1399	17.5027	-1.63719
1607	esophagus	1589	3.47998	3.75058	0.270599
1608	colorectal (crc)	521	2.50039	3.75058	1.25019
1609	colorectal (crc)	1410	3.47998	5.00078	1.52079
1610	lung non-small cell lung carcinoma (nsclc)	287	0	1.25019	1.25019
1611	lung non-small cell lung carcinoma (nsclc)	410	0	0	0
1612	breast	497	6.95997	5.21997	-1.73999
1613	ovary	904	4.34998	3.47998	-0.869996
1614	ovary	480	4.34998	3.75058	-0.599397
1615	esophagus	69	8.69996	10.0016	1.30159
1616	cervix	0	6.25097	1.25019	-5.00078
1617	lung non-small cell lung carcinoma (nsclc)	602	9.56995	20.0099	10.4399
1618	biliary	102	2.60999	1.25019	-1.35979
1619	melanoma	27	25.2299	16.2525	-8.97736
1620	breast	819	0.869996	1.25019	0.380198
1621	ovary	323	1.73999	1.73999	0
1622	lung non-small cell lung carcinoma (nsclc)	121	12.1799	6.95997	-5.21997
1623	breast	293	7.50116	8.75136	1.25019
1624	colorectal (crc)	660	6.08997	3.75058	-2.33939
1625	cholangiocarcinoma	1224	3.47998	5.00078	1.52079
1626	esophagus	7	6.08997	3.47998	-2.60999
1627	colorectal (crc)	0	5.21997	6.25097	1.03099
1628	salivary gland	973	3.47998	0.869996	-2.60999
1629	lung non-small cell lung carcinoma (nsclc)	1568	4.34998	3.75058	-0.599397
1630	lung non-small cell lung carcinoma (nsclc)	20	2.60999	0.869996	-1.73999
1631	colorectal (crc)	454	4.34998	1.25019	-3.09978
1632	ovary	1429	2.50039	5.00078	2.50039
1633	urinary	0	4.34998	4.34998	0
1634	adenoid cystic carcinoma	1066	4.34998	5.00078	0.650797
1635	esophagus	134	5.00078	3.75058	-1.25019
1636	breast	358	1.73999	2.50039	0.760396
1637	breast	320	0.869996	0.869996	0
1638	lung non-small cell lung carcinoma (nsclc)	335	5.00078	1.25019	-3.75058
1639	breast	208	0	1.25019	1.25019
1640	lung non-small cell lung carcinoma (nsclc)	397	4.34998	4.34998	0
1641	colorectal (crc)	602	3.47998	5.21997	1.73999
1642	ovary	222	0	0	0
1643	breast	624	3.47998	2.50039	-0.979595
1644	cns non-glioma	0	0.869996	0	-0.869996
1645	lung non-small cell lung carcinoma (nsclc)	1264	0.869996	3.75058	2.88059
1646	esophagus	140	0	1.25019	1.25019
1647	endometrial	679	0	3.47998	3.47998
1648	breast	290	2.50039	3.75058	1.25019
1649	breast	228	2.50039	1.25019	-1.25019
1650	glioma	1990	2.60999	4.34998	1.73999
1651	lung non-small cell lung carcinoma (nsclc)	445	0.869996	3.47998	2.60999
1652	cholangiocarcinoma	435	1.73999	3.47998	1.73999
1653	lung non-small cell lung carcinoma (nsclc)	0	6.25097	6.25097	0
1654	lung non-small cell lung carcinoma (nsclc)	989	11.3099	12.5019	1.19199
1655	breast	763	3.47998	0.869996	-2.60999
1656	colorectal (crc)	610	5.21997	3.47998	-1.73999
1657	breast	392	0	1.25019	1.25019
1658	breast	726	12.1799	12.5019	0.321998
1659	breast	362	3.47998	3.47998	0
1660	lung non-small cell lung carcinoma (nsclc)	212	6.25097	7.50116	1.25019
1661	ovary	1016	2.60999	2.60999	0
1662	breast	441	2.50039	0	-2.50039
1663	colorectal (crc)	1428	3.75058	3.75058	0
1664	breast	281	2.50039	2.50039	0
1665	lung non-small cell lung carcinoma (nsclc)	0	33.0598	33.0598	0
1666	colorectal (crc)	1000	7.82996	6.25097	-1.57899
1667	breast	0	20.8799	11.3099	-9.56995
1668	esophagus	918	7.82996	5.00078	-2.82919
1669	breast	615	2.60999	3.75058	1.14059
1670	ovary	382	3.47998	2.50039	-0.979595
1671	esophagus	360	5.21997	6.08997	0.869996
1672	pancreas	448	7.82996	7.82996	0
1673	thyroid	313	2.50039	6.95997	4.45958
1674	breast	2066	3.47998	23.4899	20.0099
1675	colorectal (crc)	1507	4.34998	7.50116	3.15118
1676	ovary	0	2.60999	1.73999	-0.869996
1677	breast	1168	5.21997	2.50039	-2.71959
1678	esophagus	996	4.34998	6.25097	1.90099
1679	breast	841	2.60999	5.21997	2.60999
1680	glioma	256	2.50039	5.00078	2.50039
1681	breast	42	0.869996	0	-0.869996
1682	breast	748	0.869996	2.50039	1.63039
1683	ovary	119	3.75058	2.50039	-1.25019
1684	endometrial	117	2.60999	2.60999	0
1685	breast	7	1.73999	1.73999	0
1686	lung non-small cell lung carcinoma (nsclc)	395	6.08997	3.75058	-2.33939
1687	melanoma	118	23.4899	16.2525	-7.23736
1688	colorectal (crc)	2	5.00078	5.00078	0
1689	glioma	4678	3.47998	10.4399	6.95997
1690	lung non-small cell lung carcinoma (nsclc)	644	14.7899	12.5019	-2.28799
1691	colorectal (crc)	871	1.73999	5.00078	3.26078
1692	lung non-small cell lung carcinoma (nsclc)	345	11.3099	13.0499	1.73999
1693	breast	0	1.25019	2.50039	1.25019
1694	lung non-small cell lung carcinoma (nsclc)	323	6.08997	7.50116	1.41119
1695	melanoma	144	2.60999	2.60999	0
1696	colorectal (crc)	1096	0	8.75136	8.75136
1697	uterus	82	0.869996	2.60999	1.73999
1698	anus	579	3.47998	3.75058	0.270599
1699	ovary	856	2.60999	2.50039	-0.109599
1700	glioma	1088	0.869996	1.73999	0.869996
1701	breast	448	1.73999	1.73999	0
1702	breast	618	4.34998	7.50116	3.15118
1703	colorectal (crc)	1308	3.47998	5.00078	1.52079
1704	melanoma	1716	17.3999	0	-17.3999
1705	lung non-small cell lung carcinoma (nsclc)	352	6.25097	10.0016	3.75058
1706	glioma	1147	1.73999	79.1696	77.4296
1707	glioma	639	0	113.969	113.969
1708	ovary	354	0	0	0
1709	lung non-small cell lung carcinoma (nsclc)	403	3.47998	3.47998	0
1710	endometrial	793	4.34998	2.50039	-1.84959
1711	breast	351	10.0016	7.50116	-2.50039
1712	colorectal (crc)	807	3.47998	3.75058	0.270599
1713	stomach	400	4.34998	6.25097	1.90099
1714	prostate	158	2.50039	1.25019	-1.25019
1715	melanoma	728	3.47998	5.21997	1.73999
1716	lung non-small cell lung carcinoma (nsclc)	771	8.69996	30.0047	21.3047
1717	lung non-small cell lung carcinoma (nsclc)	199	1.73999	1.25019	-0.489798
1718	glioma	605	1.25019	47.5074	46.2572
1719	lung non-small cell lung carcinoma (nsclc)	232	1.25019	2.50039	1.25019
1720	lung non-small cell lung carcinoma (nsclc)	322	7.82996	1.73999	-6.08997
1721	breast	109	13.9199	6.25097	-7.66896
1722	breast	94	2.60999	4.34998	1.73999
1723	colorectal (crc)	5	0.869996	1.73999	0.869996
1724	colorectal (crc)	197	3.75058	2.50039	-1.25019
1725	prostate	232	1.25019	0	-1.25019
1726	breast	292	2.50039	3.75058	1.25019
1727	glioma	658	3.47998	253.789	250.309
1728	colorectal (crc)	10	11.3099	5.21997	-6.08997
1729	lung non-small cell lung carcinoma (nsclc)	0	10.0016	10.0016	0
1730	breast	946	3.47998	NA	NA
1731	colorectal (crc)	445	3.47998	3.75058	0.270599
1732	breast	1024	1.73999	1.73999	0
1733	kidney	91	3.47998	3.75058	0.270599
1734	breast	1074	0.869996	0.869996	0
1735	colorectal (crc)	641	5.00078	6.25097	1.25019
1736	pancreas	0	2.50039	2.50039	0
1737	lung non-small cell lung carcinoma (nsclc)	847	1.73999	2.50039	0.760396
1738	stomach	29	0.869996	4.34998	3.47998
1739	colorectal (crc)	468	12.1799	8.75136	-3.42858
1740	glioma	701	3.47998	5.21997	1.73999
1741	esophagus	720	2.60999	10.0016	7.39156
1742	breast	0	35.0054	35.0054	0
1743	ovary	1216	3.75058	6.25097	2.50039
1744	liver	0	6.95997	6.08997	-0.869996
1745	lung non-small cell lung carcinoma (nsclc)	642	2.60999	4.34998	1.73999
1746	breast	892	2.60999	5.00078	2.39079
1747	breast	464	7.82996	5.00078	-2.82919
1748	colorectal (crc)	9	60.0297	62.6397	2.60999
1749	lung non-small cell lung carcinoma (nsclc)	256	4.34998	3.47998	-0.869996
1750	lung non-small cell lung carcinoma (nsclc)	147	7.82996	7.82996	0
1751	esophagus	428	4.34998	2.50039	-1.84959
1752	unknown primary carcinoma (cup)	434	4.34998	5.00078	0.650797
1753	breast	418	1.73999	2.60999	0.869996
1754	lung non-small cell lung carcinoma (nsclc)	1055	5.21997	2.50039	-2.71959
1755	breast	401	5.00078	1.25019	-3.75058
1756	lung non-small cell lung carcinoma (nsclc)	56	6.25097	3.75058	-2.50039
1757	prostate	0	1.73999	1.25019	-0.489798
1758	lung non-small cell lung carcinoma (nsclc)	366	12.1799	10.0016	-2.17839
1759	liver	461	5.21997	3.47998	-1.73999
1760	glioma	220	2.50039	2.50039	0
1761	breast	137	3.47998	1.73999	-1.73999
1762	prostate	1509	8.75136	10.0016	1.25019
1763	germ cell	0	9.56995	6.08997	-3.47998
1764	lung non-small cell lung carcinoma (nsclc)	1204	1.73999	6.25097	4.51098
1765	lung non-small cell lung carcinoma (nsclc)	276	6.08997	7.50116	1.41119
1766	lung non-small cell lung carcinoma (nsclc)	397	11.2517	12.5019	1.25019
1767	ovary	464	1.73999	2.60999	0.869996
1768	ovary	126	0	0	0
1769	stomach	1194	6.95997	7.50116	0.541197
1770	colorectal (crc)	504	4.34998	5.00078	0.650797
1771	breast	180	0	0	0
1772	colorectal (crc)	132	3.47998	2.60999	-0.869996
1773	lung non-small cell lung carcinoma (nsclc)	224	1.73999	2.50039	0.760396
1774	lung non-small cell lung carcinoma (nsclc)	854	7.82996	3.75058	-4.07938
1775	colorectal (crc)	948	3.47998	5.00078	1.52079
1776	colorectal (crc)	462	3.47998	2.50039	-0.979595
1777	endometrial	0	3.47998	2.50039	-0.979595
1778	prostate	336	3.47998	4.34998	0.869996
1779	fallopian tube	379	2.50039	2.50039	0
1780	ovary	1107	3.47998	5.00078	1.52079
1781	breast	349	2.60999	5.21997	2.60999
1782	glioma	413	1.73999	95.0147	93.2747
1783	cholangiocarcinoma	788	1.73999	6.25097	4.51098
1784	breast	0	1.25019	1.25019	0
1785	lung non-small cell lung carcinoma (nsclc)	329	1.73999	2.50039	0.760396
1786	lung non-small cell lung carcinoma (nsclc)	428	2.50039	2.50039	0
1787	breast	1646	1.73999	1.25019	-0.489798
1788	breast	627	0.869996	5.21997	4.34998
1789	cervix	2008	9.56995	15.0023	5.43237
1790	breast	425	3.47998	5.21997	1.73999
1791	breast	777	5.21997	3.47998	-1.73999
1792	colorectal (crc)	167	6.25097	6.25097	0
1793	lung non-small cell lung carcinoma (nsclc)	83	5.00078	6.25097	1.25019
1794	breast	608	0.869996	0.869996	0
1795	colorectal (crc)	372	5.21997	6.25097	1.03099
1796	unknown primary carcinoma (cup)	327	0	1.25019	1.25019
1797	breast	184	1.73999	1.73999	0
1798	lung non-small cell lung carcinoma (nsclc)	817	6.95997	3.75058	-3.20938
1799	lung non-small cell lung carcinoma (nsclc)	224	13.9199	16.5299	2.60999
1800	esophagus	37	6.25097	10.0016	3.75058
1801	colorectal (crc)	943	5.21997	3.47998	-1.73999
1802	adenoid cystic carcinoma	927	3.47998	3.47998	0
1803	glioma	966	6.08997	2.50039	-3.58958
1804	breast	181	13.7521	17.5027	3.75058
1805	unknown primary carcinoma (cup)	175	3.47998	3.75058	0.270599
1806	endometrial	312	13.7521	11.2517	-2.50039
1807	prostate	163	1.25019	1.25019	0
1808	colorectal (crc)	303	0	0	0
1809	glioma	554	2.50039	127.52	125.019
1810	breast	735	5.00078	3.75058	-1.25019
1811	glioma	0	1.25019	0	-1.25019
1812	breast	4112	0	1.25019	1.25019
1813	cholangiocarcinoma	369	2.60999	3.47998	0.869996
1814	esophagus	1044	0	2.60999	2.60999
1815	ovary	963	0	0	0
1816	prostate	3859	2.60999	2.60999	0
1817	lung non-small cell lung carcinoma (nsclc)	1558	4.34998	3.75058	-0.599397
1818	pancreas	0	2.60999	2.60999	0
1819	liver	551	3.47998	3.47998	0
1820	lung non-small cell lung carcinoma (nsclc)	339	0	2.50039	2.50039
1821	thyroid	207	5.21997	6.08997	0.869996
1822	esophagus	225	4.34998	5.21997	0.869996
1823	breast	1941	1.73999	3.47998	1.73999
1824	colorectal (crc)	456	3.75058	3.75058	0
1825	breast	175	6.25097	5.00078	-1.25019
1826	prostate	140	6.08997	3.47998	-2.60999
1827	melanoma	113	0	0	0
1828	breast	1590	0.869996	2.50039	1.63039
1829	head and neck	239	2.50039	3.75058	1.25019
1830	cervix	0	11.3099	13.9199	2.60999
1831	lung non-small cell lung carcinoma (nsclc)	0	10.0016	10.0016	0
1832	cholangiocarcinoma	407	3.47998	5.00078	1.52079
1833	breast	278	5.00078	2.50039	-2.50039
1834	esophagus	869	10.4399	6.25097	-4.18898
1835	adrenal gland	822	2.60999	6.25097	3.64098
1836	breast	0	0	5.00078	5.00078
1837	colorectal (crc)	1120	4.34998	2.50039	-1.84959
1838	colorectal (crc)	408	1.25019	5.21997	3.96978
1839	breast	435	1.73999	1.73999	0
1840	lung non-small cell lung carcinoma (nsclc)	472	4.34998	3.75058	-0.599397
1841	colorectal (crc)	473	5.00078	2.50039	-2.50039
1842	colorectal (crc)	0	3.47998	3.75058	0.270599
1843	cervix	416	1.25019	0	-1.25019
1844	adrenal gland	681	3.75058	3.75058	0
1845	colorectal (crc)	946	3.47998	1.73999	-1.73999
1846	colorectal (crc)	1054	2.50039	2.50039	0
1847	colorectal (crc)	380	2.60999	6.08997	3.47998
1848	breast	375	1.73999	0.869996	-0.869996
1849	prostate	2177	0	0	0
1850	colorectal (crc)	1083	1.25019	1.25019	0
1851	colorectal (crc)	682	4.34998	0	-4.34998
1852	breast	181	12.5019	15.0023	2.50039
1853	lung non-small cell lung carcinoma (nsclc)	1253	13.9199	12.5019	-1.41799
1854	melanoma	538	6.08997	4.34998	-1.73999
1855	breast	468	5.21997	3.75058	-1.46939
1856	prostate	2815	2.60999	1.25019	-1.35979
1857	head and neck	124	6.25097	11.2517	5.00078
1858	ovary	1681	3.47998	5.21997	1.73999
1859	breast	1558	5.00078	5.00078	0
1860	lung non-small cell lung carcinoma (nsclc)	254	12.5019	13.7521	1.25019
1861	endometrial	261	2.50039	5.00078	2.50039
1862	glioma	208	2.60999	2.60999	0
1863	colorectal (crc)	750	5.21997	6.25097	1.03099
1864	lung non-small cell lung carcinoma (nsclc)	916	11.2517	11.2517	0
1865	breast	491	3.75058	3.75058	0
1866	colorectal (crc)	3249	1.73999	6.95997	5.21997
1867	colorectal (crc)	1267	5.21997	5.00078	-0.219199
1868	prostate	725	2.60999	2.60999	0
1869	ovary	965	0.869996	3.47998	2.60999
1870	glioma	1276	1.73999	1.73999	0
1871	breast	1846	0	2.50039	2.50039
1872	colorectal (crc)	2	4.34998	0.869996	-3.47998
1873	colorectal (crc)	1349	6.25097	6.25097	0
1874	bladder	132	6.25097	6.25097	0
1875	lung non-small cell lung carcinoma (nsclc)	345	11.2517	10.0016	-1.25019
1876	ovary	497	0	0	0
1877	colorectal (crc)	23	3.75058	5.00078	1.25019
1878	bladder	278	10.0016	11.2517	1.25019
1879	ovary	1240	2.50039	3.75058	1.25019
1880	breast	1716	9.56995	12.5019	2.93199
1881	breast	1281	16.5299	11.2517	-5.27817
1882	unknown primary carcinoma (cup)	406	2.60999	2.60999	0
1883	esophagus	600	8.75136	8.75136	0
1884	lung non-small cell lung carcinoma (nsclc)	910	13.0499	12.5019	-0.547997
1885	breast	539	2.60999	4.34998	1.73999
1886	colorectal (crc)	1053	6.95997	5.00078	-1.95919
1887	breast	636	33.0598	26.9699	-6.08997
1888	germ cell	0	2.50039	2.50039	0
1889	colorectal (crc)	347	1.25019	0	-1.25019
1890	endometrial	937	5.21997	6.25097	1.03099
1891	prostate	354	0.869996	1.25019	0.380198
1892	breast	597	3.47998	3.75058	0.270599
1893	glioma	2303	0	0.869996	0.869996
1894	colorectal (crc)	286	1.25019	1.25019	0
1895	lung non-small cell lung carcinoma (nsclc)	460	17.3999	17.5027	0.102799
1896	endometrial	1092	0.869996	5.00078	4.13078
1897	unknown primary carcinoma (cup)	275	4.34998	11.2517	6.90177
1898	glioma	812	2.60999	5.21997	2.60999
1899	breast	323	3.75058	3.75058	0
1900	breast	246	3.75058	1.25019	-2.50039
1901	colorectal (crc)	719	7.82996	6.25097	-1.57899
1902	liver	367	0	0	0
1903	breast	487	1.73999	1.73999	0
1904	liver	896	1.25019	2.50039	1.25019
1905	colorectal (crc)	657	1.73999	0	-1.73999
1906	cervix	952	4.34998	3.75058	-0.599397
1907	prostate	836	4.34998	3.47998	-0.869996
1908	lung non-small cell lung carcinoma (nsclc)	1022	12.1799	11.2517	-0.928195
1909	prostate	582	2.60999	1.73999	-0.869996
1910	glioma	537	0.869996	3.47998	2.60999
1911	breast	277	0.869996	2.60999	1.73999
1912	uterus	196	7.50116	3.75058	-3.75058
1913	lung non-small cell lung carcinoma (nsclc)	611	4.34998	3.75058	-0.599397
1914	glioma	384	3.47998	5.21997	1.73999
1915	head and neck	547	28.7099	22.5035	-6.20637
1916	glioma	428	6.25097	31.2548	25.0039
1917	glioma	293	6.08997	6.08997	0
1918	glioma	280	0	1.25019	1.25019
1919	breast	2142	3.47998	4.34998	0.869996
1920	breast	433	6.25097	10.0016	3.75058
1921	breast	456	6.95997	5.00078	-1.95919
1922	ovary	1480	15.0023	13.7521	-1.25019
1923	unknown primary carcinoma (cup)	23	2.60999	2.60999	0
1924	breast	780	8.69996	6.08997	-2.60999
1925	ovary	2976	3.47998	6.08997	2.60999
1926	colorectal (crc)	0	1.73999	1.73999	0
1927	breast	2577	0.869996	3.47998	2.60999
1928	glioma	204	2.50039	6.25097	3.75058
1929	colorectal (crc)	1647	4.34998	4.34998	0
1930	endometrial	0	3.47998	2.60999	-0.869996
1931	colorectal (crc)	1128	4.34998	3.75058	-0.599397
1932	unknown primary carcinoma (cup)	0	0	0	0
1933	breast	466	0.869996	1.25019	0.380198
1934	unknown primary carcinoma (cup)	459	3.47998	7.82996	4.34998
1935	breast	82	2.60999	1.73999	-0.869996
1936	cns non-glioma	0	4.34998	0	-4.34998
1937	breast	1191	0.869996	1.25019	0.380198
1938	melanoma	119	0.869996	0.869996	0
1939	glioma	0	4.34998	5.00078	0.650797
1940	colorectal (crc)	3377	3.47998	3.75058	0.270599
1941	lung non-small cell lung carcinoma (nsclc)	370	14.7899	14.7899	0
1942	colorectal (crc)	381	0.869996	2.60999	1.73999
1943	breast	651	3.47998	16.5299	13.0499
1944	breast	1884	9.56995	7.50116	-2.06879
1945	endometrial	468	3.75058	2.50039	-1.25019
1946	esophagus	481	7.82996	6.95997	-0.869996
1947	lung non-small cell lung carcinoma (nsclc)	327	26.0999	26.0999	0
1948	colorectal (crc)	178	4.34998	6.08997	1.73999
1949	lung non-small cell lung carcinoma (nsclc)	1001	1.73999	3.75058	2.01059
1950	stomach	561	3.75058	7.50116	3.75058
1951	lung non-small cell lung carcinoma (nsclc)	597	13.0499	13.7521	0.702196
1952	esophagus	420	6.25097	10.0016	3.75058
1953	prostate	801	2.50039	2.50039	0
1954	melanoma	538	17.3999	19.1399	1.73999
1955	breast	1246	3.47998	3.75058	0.270599
1956	cns non-glioma	1697	1.73999	0	-1.73999
1957	biliary	767	3.47998	5.00078	1.52079
1958	esophagus	830	8.69996	11.2517	2.55179
1959	melanoma	315	2.60999	2.60999	0
1960	breast	1294	1.73999	6.08997	4.34998
1961	prostate	0	0	0	0
1962	melanoma	613	122.669	108.767	-13.9025
1963	ovary	1680	0	1.73999	1.73999
1964	lung non-small cell lung carcinoma (nsclc)	114	29.5799	26.2541	-3.32578
1965	colorectal (crc)	1083	1.73999	7.50116	5.76117
1966	colorectal (crc)	0	1.73999	1.25019	-0.489798
1967	prostate	462	2.60999	2.50039	-0.109599
1968	colorectal (crc)	233	1.25019	0	-1.25019
1969	colorectal (crc)	0	0	0	0
1970	melanoma	1	58.7591	66.2603	7.50116
1971	esophagus	522	0	0	0
1972	ovary	679	1.25019	1.25019	0
1973	breast	2218	6.08997	16.5299	10.4399
1974	prostate	3340	1.25019	2.50039	1.25019
1975	breast	672	4.34998	0	-4.34998
1976	unknown primary carcinoma (cup)	0	4.34998	2.50039	-1.84959
1977	breast	645	2.60999	2.50039	-0.109599
1978	endometrial	33	12.5019	35.0054	22.5035
1979	breast	1683	0.869996	1.25019	0.380198
1980	lung non-small cell lung carcinoma (nsclc)	531	19.1399	20.0099	0.869996
1981	breast	281	18.7529	18.7529	0
1982	lung non-small cell lung carcinoma (nsclc)	1192	47.8498	44.3698	-3.47998
1983	ovary	449	0.869996	0	-0.869996
1984	breast	435	0.869996	1.25019	0.380198
1985	colorectal (crc)	776	3.47998	5.00078	1.52079
1986	prostate	0	1.25019	1.25019	0
1987	ovary	144	0	1.73999	1.73999
1988	colorectal (crc)	0	1.73999	2.50039	0.760396
1989	kidney	715	2.60999	3.47998	0.869996
1990	cervix	101	5.00078	2.50039	-2.50039
1991	lung non-small cell lung carcinoma (nsclc)	1000	2.50039	2.50039	0
1992	testis	434	0	2.60999	2.60999
1993	breast	203	5.00078	20.0031	15.0023
1994	ovary	1249	1.73999	7.50116	5.76117
1995	breast	1639	3.47998	3.47998	0
1996	breast	581	3.47998	2.50039	-0.979595
1997	lung non-small cell lung carcinoma (nsclc)	162	2.60999	5.21997	2.60999
1998	ovary	321	2.50039	2.50039	0
[truncated: 874 more rows]
